# Supplementary material for: Identification of drought-responsive and novel Populus trichocarpa microRNAs by high-throughput sequencing and their targets using degradome analysis
Source: BMC Genomics. 2013 Apr 9;14:233. doi: 10.1186/1471-2164-14-233 (PMC3630063; doi:10.1186/1471-2164-14-233)
Supplement: Additional file 1: S1 — Summary of P. trichocarpa small RNAs sequencing. [file 1471-2164-14-233-S1.xlsx]

## Sheet: Sheet1
Supplementary file S1- Summary of P. trichocarpa small RNAs sequencing
	Control library				Drought library
Category	Unique sRNAs	Percentage(%)	Total sRNAs	Percentage(%)	Unique sRNAs	Percentage(%)	Total sRNAs	Percentage(%)
Total	2730022	1	26229957	1	2834584	1	30233516	1
exon_antisense	64557	0.0236	323842	0.0123	78358	0.0276	403936	0.0134
exon_sense	220658	0.0808	732330	0.0279	191117	0.0674	788924	0.0261
intron_antisense	14675	0.0054	45554	0.0017	17690	0.0062	52247	0.0017
intron_sense	25410	0.0093	106790	0.0041	28246	0.01	132825	0.0044
miRNA	2545	0.0009	10784410	0.4111	2525	0.0009	15674365	0.5184
rRNA	124997	0.0458	3942939	0.1503	112447	0.0397	2621941	0.0867
repeat	455701	0.1669	2025936	0.0772	512403	0.1808	2408369	0.0797
siRNA	31516	0.0115	577393	0.022	48916	0.0173	956979	0.0317
snRNA	3286	0.0012	11275	0.0004	3315	0.0012	12004	0.0004
snoRNA	2391	0.0009	10411	0.0004	3011	0.0011	12033	0.0004
tRNA	129593	0.0475	2412077	0.092	152005	0.0536	1459050	0.0483
unann	1654693	0.6061	5257000	0.2004	1684551	0.5943	5710843	0.1889
