# Supplementary material for: Identification of drought-responsive and novel Populus trichocarpa microRNAs by high-throughput sequencing and their targets using degradome analysis
Source: BMC Genomics. 2013 Apr 9;14:233. doi: 10.1186/1471-2164-14-233 (PMC3630063; doi:10.1186/1471-2164-14-233)
Supplement: Additional file 2: S2 — 30 undetected miRNAs in this study. [file 1471-2164-14-233-S2.xlsx]

## Sheet: Sheet1
Supplementary file S2- 30 undetected miRNAs in this study
miRNAs
ptc-miR159e
ptc-miR159f
ptc-miR169o
ptc-miR169p
ptc-miR171j
ptc-miR171k
ptc-miR172i
ptc-miR319i
ptc-miR397c
ptc-miR399h
ptc-miR399j
ptc-miR399k
ptc-miR473b
ptc-miR478e
ptc-miR478h
ptc-miR478i
ptc-miR478j
ptc-miR478k
ptc-miR478l
ptc-miR478m
ptc-miR478n
ptc-miR478o
ptc-miR478p
ptc-miR478q
ptc-miR478r
ptc-miR478s
ptc-miR478u
ptc-miR480a
ptc-miR480b
ptc-miR1445
