# Supplementary material for: Identification of drought-responsive and novel Populus trichocarpa microRNAs by high-throughput sequencing and their targets using degradome analysis
Source: BMC Genomics. 2013 Apr 9;14:233. doi: 10.1186/1471-2164-14-233 (PMC3630063; doi:10.1186/1471-2164-14-233)
Supplement: Additional file 3: S3 — Potential miRNA candidates without miRNA*s found only in one library of P. trichocarpa. [file 1471-2164-14-233-S3.xlsx]

## Sheet: Sheet1
Supplementary file S3- Potential miRNA candidates without miRNA*s found in P.trchocarpa
Number	Sequence (5'-3')	Location	Hairpin sequence	Structure	MFE
NO1	AGCGCACACGUGGUGCUUGG	scaffold_1:23613081:23613164:+	AGGGAGACCCAGCGCACACGTGGTGCTTGGGCTGCCTGCTTGTGTGCTGGCAGACCAAGCGCACACGTGGCACTTGGACTCCTG	.(((((.((.((.((.((((((((((((((.(((((.((......)).))))).)))))))).)))))))).)).)).))))).	-53.5
NO2	UUUUGAUCGACUUGGAUAUA	scaffold_1:34117541:34117684:+	TTATTTCCTATTTTGATCGACTTGGATATATAACACTCCTTATGTCAAAACATATATATATATATATATATATATATATATATATATATATATGTTTTGACATAAGGAGTGTTATATATCCAAGTCGATCAAAATATATAAATC	........((((((((((((((((((((((((((((((((((((((((((((((((((((((((((((((....))))))))))))))))))))))))))))))))))))))))))))))))))))))))))))))........	-91
NO3	ACAAGUUUGAAUGUCGCGUUU	scaffold_1:39389745:39390109:-	ATAAATAATGACAAGTTTGAATGTCGCGTTTCTCAATCATATGGGAGTTGCTTCGTTATACAAACTATGTTATTTTACTAAAACTTTTAAAATTGTGTTACTTGACCAATTGTTTTTTTTTTTAAATAGTGTTAATAAATGAAAATACCCTTACATATAAATGGCATAGTGATAACTAGGTTATTTTCGACTCCACATTATAGATCAGACCAAAACTTTTTTTAATGAAAAAAAGAATCAAAGGACTAAAAATAA	......(((((((((((((((((..(((.((((((......)))))).)))..))))...)))))).)))))))..(((((...(((((..((((..(.(((((.....(((((((((.........((((((...........................((((((.((..((..((((((((((((....(((........(.......)....((((((((....)))))))).......)))...)))))))	-72.5
NO4	UAAAUGUCAGUUUGUCGAGAG	scaffold_1:48334369:48334573:-	AACCCTCCAGCTCTTCACTGAGCATACATATATATTAAGCTAGGAGTGAAGGGCATAAATCATGCCATGATTTATGCCCACCGTTTGCCTCCACTTGTGCTAAGTGGAGATTAGGTATTCCCACTAAGCACATAGTGGAGGTGGGACATTGCTTGTCTCCAAATAGCTAACAAATAAATGTCAGTTTGTCGAGAGAAATCAAATA	..........(((((.((.((((..((((.(((....(((((((((....(((((((((((((...)))))))))))))...(((..((((((((((((((.(((((.((........))))))).)))))).))))))))..).)).........))))...))))).....))).))))..)))))).)))))..........	-76.5
NO5	UUAAUACGAGAAUCUAAGGGC	scaffold_1:5451946:5452104:-	CATGCATGCTTTAATACGAGAATCTAAGGGCCTTTTGAAAATTTCAAACAGGTCCTGCCCTTGAACATGTATTCTGTCCATGGTTATAGCTTAAAGTAAAAAACTAATAACTTTAACTTTGGAGAAGCCCTTGGTTTCTCAAATTGATCCATGATTTGA	((..((((..(((((..(((((.((((((((...........(((((...((.....)).))))).........(.((((.(((((.((.....(((.....))).....)).))))).)))).).)))))))).)))))..)))))..))))...)).	-40.5
NO6	UGGGAGUUUAACCAAGCAUGU	scaffold_1:7117686:7117773:-	ATGTTCCAGATGGGAGTTTAACCAAGCATGTTTGAACAATCTCATTTTATTGTTCAAACATGCTTGGTTAAACTCCCATCAGGAACAA	.((((((.((((((((((((((((((((((((((((((((........)))))))))))))))))))))))))))))))).)))))).	-62.7
NO7	UUAUAACCAAGACUAAUGCAU	scaffold_2:13896788:13896922:+	ACCTTCTATATTATAACCAAGACTAATGCATTAGTCTTTTATTCTGTTGTATTGATTCATAAATGCTACAATAATTCTTTATTTCTGCATAAATTAAACAGGTTATGTATTATTCTTGGTTATAATATTGAATTT	...(((.(((((((((((((((.((((((((...........((((((....(((((.....((((...(((((....)))))...)))).)))))))))))..)))))))).))))))))))))))).)))...	-34.3
NO8	GAGGGAGCAGAGACAGAUGAAG	scaffold_2:14802178:14802502:+	ATCGTGGGGAGAGGGAGCAGAGACAGATGAAGACGGGGAACAGGCAGAGCATGGATGGAGCTACTAACAGAAGTACTTGTTTTGGCTCTACCCATGCACTGCCTCTTCCCTGGCTTGTGGCTCTTCCTTTTCTCCTCCCTTCTTTTGTTTCCATTAACTTTTTTTTTTGTCACTTAATTTAGAACTGTGATAAGCGATATATAGTAGCAGCAGCTGCACTTTATTCAACAAGAAGAAAAAAAATCGTCCTAGCAC	....(((((..((((((.((((((((((((...(((((((.((((((.((((((.((((((((..(((((......))))).)))))))).)))))).)))))).)))))))....(((((.................(((((((((..................((((((((.............)))))))).........(((((....)))))........))).))))))..........(((.((.(((	-105
NO9	UGAUAUGUGGCAUUCAAUCGA	scaffold_3:14915775:14915873:+	TTCCAGCATTCTCGATTGAATGCCACATATCATTCATTCCTGCTTTTTATATGAAAAGTCGGAATGAATGATATGTGGCATTCAATCGAGAATGCTGGA	.(((((((((((((((((((((((((((((((((((((((.(((((((....))))))).)))))))))))))))))))))))))))))))))))))))	-77.1
NO10	CAGGCAUAGAGAGGCAAGGUG	scaffold_3:15836618:15836698:+	ATCATCACCTCAGGCATAGAGAGGCAAGGTGATATATATATATTAAATTCACCTTGCCTCTCTATGCCTGAGGTGATGATG	((((((((((((((((((((((((((((((((................)))))))))))))))))))))))))))))))).	-63.7
NO11	UGGUGCCACGCUGCGUUCGUC	scaffold_3:16078838:16078922:-	GGTGGTTTTAGACGCACGCTAGCGTTGCGCCACCAAAACTTGCAAGAGGAGTGATGGTGCCACGCTGCGTTCGTCTAAAATCTTT	...(((((((((((.((((.(((((.((((((.((...(((....)))...)).)))))).))))))))).)))))))))))...	-43.2
NO12	UCAUGUUGUUGUUGGAUAUAU	scaffold_3:1863914:1864089:+	AATTGATTGTTGGATAAATCTAAAACTCCCAAAGAGCTCATATTTCCTAAACAAGAAGGAATACAACCCGTGAATCCATTCTTAGCCATCCTTAAGCCATCCAGATTTGGAAAGATCAAACAAATATCCTTTGGAATTTGACCGCTCATGTTGTTGTTGGATATATCCAATTCAGT	.(((((..((((((((.(((((((((...((..(((((((...((((.....((((((((.(((.....)))..))).)))))....................(((((....)))))...............))))..)))..)))).))..))).)))))).)))))))))))))	-37.4
NO13	UCAAGUCUAGUUGGGUUUUAA	scaffold_3:19494795:19494896:+	TCTCACTGTTTTAAAACCCAACTAGACTTGATGGGCTGACCTGTAATTCGGTCGAATTACAGGTAAGCCCATCAAGTCTAGTTGGGTTTTAAAACATTATAG	......(((((((((((((((((((((((((((((((.(((((((((((....))))))))))).)))))))))))))))))))))))))))))))......	-71.3
NO14	UAAGCACUGCAAGAUCGAUUCC	scaffold_3:3557817:3558013:-	TTTTACCAAATAAGCACTGCAAGATCGATTCCTTCCATCACGAATCCTTGAGCAACACAAGGATGACCATCATTCAGCTAAATAATGTTTGCAGCCTAGAAGCTTGATCTTTGCTTCAGAAATTGATCTATCCTCGCTAGAATCAGCTCAATGACGCCAGGGGATAACTTTTGCGGCGTCTGGTTACAATGGATTCC	.....((((((.(((.((((((((...(((((((.........(((((((.......))))))).....(((((.((((...((((.((((.(((..(((.......)))..))).)))).)))).((((.......))))...)))).)))))....)))))))...)))))))).).)).)))....))).....	-44.5
NO15	UGGAUCCAGGUGAGCGAGUAA	scaffold_3:8295204:8295489:-	TCAGTCATGGGAGTTGCCTATCCCATACAAAGCTCAACCAAAGCCAATACCTTTTCTTAAGATTTTCTTCTTGCACAATTACCTGACATTAAGAGAGGGAATGACATTTTATCTTCATCACAAATTATTTTATTTTATTTATAAAAATAAATATTCTATCATATTTATTCATTTGGTTTCATAAATATAATATATGAAAAACATAATATTTTTTTTGAATTCAAGGAAACCCCACTCCTTGGAAAGCGCACTTTA	...((.((((((........)))))))).............((((....(((((((((((..((....................))..)))))))))))....................................(((((((....)))))))........((((..(((((((((.((((((((.......((((.....))))..............((((((((........))))))))........))))	-58.6
NO16	UCUGGUAUGAGCAUUUGAUGA	scaffold_4:11447553:11447698:+	GTGCCTCATGTCTGGTATGAGCATTTGATGATTGATAATTTCAATTTGTTTACATCTTTTTTCTGCAATCCTAATACCGCGTACTTTCAAATGTAAAGAAATTGAAATTATCAATCATCAAATGTTCGTACCATACGTAAGGCACA	((((((.((((.(((((((((((((((((((((((((((((((((((.(((((((........(((............))).........))))))).))))))))))))))))))))))))))))))))))).)))).)))))).	-73.2
NO17	UAUGGAAGAUGAGAUUGACCU	scaffold_4:14451208:14451311:+	TTTACCATAAAGGTCAATCTCATCTTCCATATAAATTTATATATATATATATATATATATATATATATATATATATGGAAGATGAGATTGACCTTTATGGTATA	..(((((((((((((((((((((((((((((((.((.(((((((((((((....))))))))))))).)).)))))))))))))))))))))))))))))))..	-62.8
NO18	GCUGGAGUAGCUCAGUUGGUU	scaffold_4:16304187:16304406:+	CATCAACAGTGCTGGAGTAGCTCAGTTGGTTAGAGCGTGTGGCTGTTAACCACAAGGTCGAAGGTTCAAGCCCTTCTTCTAGCGTTTTTATTAATTTTATTTATTATCCTTTAACTTAATCTTAATTTCTATTTCTAAGCACTTTGCATTTGTGAATAGCCCAACTCATTCGATCCAACGAGTAAATAAACCCCACTGGATCTGGTCCAGACCCAATCAT	........((.(((((.(((.(((((.((((.(((..((.(((((((...((((((...(((((.......)))))..............................................................((.....)).))))))))))))))).))).((((......))))......))))..)))))..))).)))))))........	-44.8
NO19	AGUGGGUACUGGACAUAGGUU	scaffold_4:3141824:3141965:+	AGAAAGGTTAAGTGGGTACTGGACATAGGTTATTAATGAAATGGCTAAACTTATTTTTGTTTATTTTTGTTCAGTTTTTGTGATTGTTATGCTCCTCGTTGTTGCATTAATAACCTATGTCCAGTACCCACTTAACCTAAAT	....((((((((((((((((((((((((((((((((((.((..((.((((........))))......((.(((((.....)))))....)).....))..)).))))))))))))))))))))))))))))))))))....	-67.7
NO20	UGAGUUGUGUAACGAGUGCUA	scaffold_5:10190613:10190761:-	GTTAAAGGGTTGAGTTGTGTAACGAGTGCTATTGGGGTTCCCCTTCATACTGACCTTACTACATTATTCAGTAAAAGGCTTAGCTACGCAAGAGTTTGCGTTGAGATAGATGCTTCGAAGACGCTGGTTAAGGAATACGACCTTCGCTG	.....(((((((.(((.(.((((.((((((.(((((((((.((((..((((((..............)))))).))))((((...((((((....))))))))))...)).))))))))).)))).)))).).))).))))))).....	-38.4
NO21	AUACAAGUUGACUUUAGUGAG	scaffold_5:21607771:21607858:-	GGGGATAAGCTCTTCTTGACCATGTCAAACTTGTATTTCTTTAACCTGTCTAGAGGGATACAAGTTGACTTTAGTGAGAGTTTTCTAG	..(((.((((((((.((((....(((((.(((((((..(((((.......)))))..)))))))))))).)))).)))))))))))..	-31.1
NO22	AGGAUAUGUAAGAGAAAGACUGG	scaffold_5:21616181:21616356:-	TGCGAGAGAGAGGATATGTAAGAGAAAGACTGGAAGCGGCAAGAAGAGAAACATGTGGAAACGAAAGCCTGAGGGGATAATCATGATGCCCTTTGTTTAAATTATATATTAGTTTTCAATCTGAATCGAAACTCGTTTACTGCTCGTCTTTCATCTTCATACCTCTCTCTCTGCAG	(((((((((((((.((((.(((((((((((....(((((......(((.......(((((((..((((..(((((.((.......)).))))).)))).(((.....))).))))))).((......))..))).....))))).))))))).)))))))))))))))))).))).	-58.1
NO23	AGAGAAGAGGCUGCCAAACUA	scaffold_5:24262241:24262429:-	TGAGGAAATAAGAGAAGAGGCTGCCAAACTAAAAGAGGAAACTAATCTAATCTCCCAGCAAAGTGCAGCAAACCAACTTCGGCTTGATCTTCTACTTAAGATCTAGACGATGTTGCTTGGCAGCATTTTGCAGGGAGATAGATTAGTTTCCTCTTTTAGTTTTGCTCGACTCTTCTCTCATTTCCTCAA	(((((((((.(((((((((...((.((((((((((((((((((((((((.((((((.(((((((((.((....((((.(((.((.((((((......)))))).)).))).))))....)).))))))))).)))))))))))))))))))))))))))))).))....))))))))).))))))))).	-107.9
NO24	UGGGCAAGCACCUUGGCUAGU	scaffold_5:6547974:6548089:-	AGAGCTTGTTTGGTAGCCAAGGACGACTTGCCCACCACCATCTCAGTTGGGTCCAATATATTACTGGGCACCTTCCATTTGGTTTTGGGCAAGCACCTTGGCTAGTTGACAAACTC	.(((.(((((.(.(((((((((..(.((((((((..((((........(((((((.........))))).)).......))))..))))))))).))))))))).).))))).)))	-50.5
NO25	UUCGGGAAACUCAUUCGGUAU	scaffold_5:8029483:8029639:-	CCTGAAATCTTTATCCCGGATTAGTTTCCTGAATAATATCGGTCATTGATGGGGTGGACTCAATTGGTGGTTCTGATACTCAATTGGTGGGTCTGATGCGACTCCAAACTCAAATAGTTGATATTATTCGGGAAACTCATTCGGTATGGATTGTTTT	.....(((((.....((((((.((((((((((((((((((((..((((((((((((((((((.(..(((((......)))..))..))))))))......))))))...)).)))..)))))))))))))))))))).))))))...))))).....	-55.5
NO26	UGGAUUGAUUUACUAGAGGAG	scaffold_5:9700612:9700956:+	CTTTACCTTCTGGATTGATTTACTAGAGGAGCTAAATTGCTAAAATAAAAACTTGGATGTCAGTTTGGATGCTTCGGGATGTAATTTGGATTCGTTTCTTCAAGAAACCTGTTTGCTGACAGAATTTAGTTGTCATCTTTGAAAACTCATATATCTCTTATATGACATCGTTTGTTACTGAAATTTGGAGCGTTGATAGGTCTTTAAGTCAGGAATCCAAAAAAATTAGAATCACTTCATTTCGACCTTTAGAAC	......(((.(((((.(((.((..(((((((.(((((((................((((((((((..((((..(((..(((...(((((((((.(..(((.((((..((((((((((..((((.((((((...((....(((....(((((((.....)))))))..)))..))..)))))).)))).))))..)))))))))).)))..).)))))))))......((.....)).)))..)))..........	-79.9
NO27	AUUGUAUUACUUAUUUUUACUA	scaffold_6:10674001:10674203:-	AATTTAAATAATTGTATTACTTATTTTTACTAGTGTTATATTGGTTGCAACAAGATCTTTTGTAATTTGATTTTGAGTTAATAACTTGTATTTTTTTTTTCTTCTTTGTTTCGACTAGGAAAATAGACAAGTTGAGTGAATAAAAATCAAAAGAAAATTCATGGTTAATGGTAAAGATGTTCGAATAAAGGTTATTTTAGAAT	..((((((((((..((((...(((((((((((......(((..(((...(((((....)))))..(((((((((...(((.((((((((....(((((((..((........))..)))))))...))))))))..)))...)))))))))....)))..))).....)))))))))))....))))...)))).))))))..	-34.2
NO28	GGUAGUUCGAUCGUGGAAUU	scaffold_6:15039715:15040052:+	AACATAAATCAATTTTGTGATCAGAATTATAGTGTACAGTTTTCTAAAAATAAATGCAACCTCCATAATTATGCTATAGAATTTCAACATTGAAAGGTGCCAAAACCTTAGACAACGGCTATAGAATTTCAACATTGGTCACCTTGGGTTGTTATAAGGTAACATGATCTTTGGCATCAATGCCTTCCGTTTTACTGGATGGAATTTCAATGAATTAGATTTACAAGAATCACAAAATTCTAGCTTTTCAATACA	..........(((((..(((((.(((((((((((((.(((...(((((((..((((..(((...............((((((((...(((((((.(((((((((((((((...(((((((........(((....)))........))))))).)))))).........)))))))))......((((((((....)))))))).))))))).....(((((....)))))...))))))))(((((.(......	-74.9
NO29	UUUGGGAUCAUCAGGACAGCC	scaffold_6:21307796:21307941:+	AATTTGTATCTTTGGGATCATCAGGACAGCCCCTGCATCGAGAATTATGCAGAACTCTACTGAAATGAAACTGGGAAAAAAAAATTATTTCAACCTTTGCCACAACTGACGCAGGGGCTGCCCCGATAATTCCAAAGATCCAGTGC	...(((.(((((((((((.(((.((.((((((((((.((.((......(((((.......((((((((................))))))))...))))).....)))).)))))))))).)).))).))))))))))).)))...	-51
NO30	UUUGGGCUGUAAAGGCAUCAAU	scaffold_6:24547357:24547488:-	TCAAAGTGCATTTGGGCTGTAAAGGCATCAATTTGATGCTTTTGGATGATTCTGATATGCTAATGCTGAAAACATAGAAAAGAACTTGAAAAAAGCATCAATTTGATTTTTTTCAGTCCAAACGCACTTTTA	..(((((((.(((((((((.(((((.(((((.(((((((((((......((((..((((.............))))....))))......))))))))))).))))).)))))))))))))).)))))))..	-46.7
NO31	UGAAGAGGUAGAGAGUGUAAUU	scaffold_6:26618407:26618570:+	GGGGCTTACATGAAGAGGTAGAGAGTGTAATTCAGCCAAGGATGACTTGCCGGCAGCACGGGATCTCAGAGCTTAATAACTAGAAGATCAAGGCTGTCATTACTTTTCCGGCCGGCAAGTTGCCCTTGGCTACATTGTACTCTCTTCTTCTCATGTAAGGCCTA	(((.(((((((((.((((.((((((((((((..((((((((..((((((((((((((.(..(((((...((........))...)))))..))))...............)))))))))))..))))))))..)))))))))))).))))))))))))).))).	-81.8
NO32	ACUUGGGGAGAUGUUAAACUG	scaffold_6:3774384:3774754:+	CGCGGCTAGCGCAGGCCCCCTCTACCACAAACTTTGACGTACACTCTCCCACTTGGGGGAGATGTTAAACTGATGCACCCGCTGAGTGCAATGTGAGTATGTTGTAAAGTAGCCTACGTTTCAGAAATTATAAACTTTATCATATAATCTGGAATGCATAAGATTCTCACAAATGTAAAAGCAAATTTACTGGTCTTTATAATATTGTAGAATAGTCTGTTAATTACACCCGGATTATCGGAAAATAGGGCATAC	.((((...((((.((.........))......((((((((...(((.((((..((((((((((((((((....(((((.......))))).((((...(((((((((((..(((..(((((((((..(((((..........))))))))))))))..................(((((......))))).)))))))))))))).(((((...(((((..........(((......)))......(((..(((	-110.4
NO33	UAAUCUGCAUCCUGAGGUUUG	scaffold_6:6828108:6828189:-	CAGGATTGGGTAATCTGCATCCTGAGGTTTGGATCACCACATGTTTTGATCTAGTCCTTGGGTTGCAGATTACCTCTTCCTC	.((((..((((((((((((.((..(((.((((((((..........)))))))).)))..)).))))))))))))..)))).	-44.8
NO34	UUAAAGGCAGAUUGGAGACUG	scaffold_6:9694227:9694354:-	CATTTTAGGCGTAGTTTCCAATATGTCCTTAAAAATTTAATTGCTCTCGATTTGTCTTTGAATATAGTGTTATTTTCAAACCGAGGCAATTAAGCTTTTAAAGGCAGATTGGAGACTGCCTCTAAAAT	.((((((((.((((((((((((.((((.((((((.(((((((((.((((.((((.....(((((......))))).)))).))))))))))))).)))))).)))).)))))))))))).))))))))	-50.8
NO35	UCCGUUGUAGUCUAGUUGGU	scaffold_7:13828990:13829199:+	TCGTATGAAGCAGCTTCGGCCGGAACGATGGGTTAATGGGCCACGAGCCCACAACAGCTTCGAGTGGAAAACTCTGGAAAGGACCTGTAATTGTACTGCATACCAGGGCATCTCAACTGGGAACGTCACCTTAATTGAAAAAACAGTTATAAATTAATATATTTATAGATTACCAACAAATCCGTTGTAGTCTAGTTGGTTAGGATACTC	..((((.((.(((((..(((....((((((((((..(((((.....)))))..........((((.....)))).((.((((.((((....((.....))...))))...((((....))))......))))..............((((((((......))))))))....))....)))))))))).))).))))).))...))))..	-48.1
NO36	UGGAUUGAUUUACUAGAGGAG	scaffold_7:7591955:7592244:+	CTTGACCTTCTGGATTGATTTACTAGAGGAGCTAAATTGCTAAAATAAAAACTTGGATGTCGGTTTGGATGCTTCGGGATGTAATTTGGATTCGTTTCTTCACGAAACGTGTTTGCTGGCAGAATTCAGATGTCATCTTTGAAAACTCATATCTCCCTCATATGACATTTTTGTTTGCTGACATTTAGAGCGTTTGTTGTTCTTTGAGTCAGGAATCCAAAACAATTGAGTTTGTATCAATTGGATGTCTACAAA	.((((((((.((((((((((((..((((.(((.((((.(((...........((((((((((((..(((((.(((((((((..(((((((((((((....((((...))))......))).))))))))))..)))).)))))...((((((.......)))))))))))......)))))))))))))))))))))).)))).)))))))...)))))..........(((..(.(((((((((((((((....	-76.9
NO37	AGGAAUUUCUUGUCGAGGUCUA	scaffold_8:12846271:12846564:-	ACCGACTGAGGAGAGGAAGATTAAGAGGTTTGTTCGAGGTCTTAATAGCTACTTATTCAAAGCTATTGGGGCTCATGAGTTTAAGACGTACTCGGCCATAGTGGATCGTGCCCGAGCTATTGAGGCACGAGAGTTAGAGGATGAATTATCAGTGGGTTCGGTTAAGAGGCCCAAAGTGGCAAATCAGTTCTCTTTTCAGTAGCGGTCTGATACAGGTCCTAGCAGGGGACATGGGGGCCGGCAGGGCCAATTAAA	.((..(((((((.(((..(((.(((((((((.((.((.((((((((((((..........))))))))))))...(((.(((((...(((.((((((.((.((((((((((((((....))).))))))).....(((((((((.((..((.(((((((......)).)))))...))..)).))).)))))).)))).))..)).))))))).((((((.((..((..(....)..)).))))))))..)))))	-97.8
NO38	UGAACAGUAGACGUGAAUUAU	scaffold_8:15318221:15318319:+	GTCTACTGAGTGAACAGTAGACGTGAATTATAGTTAACGTCCTACTATTCACACATGGGCGTGAATTATAATTCACGTTCACTGTTCATGCAGTGAACA	((.(((((.(((((((((..(((((((((((((((.((((((..............)))))).)))))))))))))))..))))))))).))))).)).	-50
NO39	CUAGAAAUUUGGAUUGAGGAUG	scaffold_8:15891844:15892130:-	GATCGTTGAGCTAGAAATTTGGATTGAGGATGTGGATATATAATTTAGGCTTTTTGGTGTTGCTGAAGCTATTGTGTGATTGTAAGTTTTGAACTTTTGCTATCTACTGCGAAGGAGTGCCACCATTTTACTTTGTATTTTCTAAAGAGGATGGGATACCAATGCCCTGGTAATTATAGTAAAAAATACTAAGAACAGACCCAAGGAACAAAGAATTTGGAACATAACATGAGAATTAGTGGAAAATTTTCTCAT	.....(..(((.((((.((((((((.((((.(((..((((((((...((((((..((.....)))))))))))))))).......(((.((..(((((((........))))))).......(((..((.((((((.(((((....)))))((((.(((((......)))))....(((((.....)))))........))))....))))))))..)))..)).)))..(((((((.......))))))).)))	-58.6
NO40	AGCGCACACGUGGUGCUUGG	scaffold_8:16616179:16616270:-	TGGGTTTGACACTCCCAGCGCACAAGTGGCGCTCGGGCTCTGCTTTTGGGTTGATACTCCCTAGCGCACACGTGGTGCTTGGACTCCTGCCT	.((((..((...(((.(((((.((.((((((((.(((.((.(((....))).))....))).))))).))).))))))).))).))..))))	-36.7
NO41	UCUUGAGAAGUAAAGAACGAC	scaffold_8:6251415:6251624:+	TATTCGGTGGTCTTGAGAAGTAAAGAACGACGATAGAGAAATGTTGTTTTGCAAGTAATTAAATAGAGAAGCCGCATGTTAATTTTAAAATGAAAATGAACGGCTTTTAGTGTGATAATATGGATGCCTATCTAAATCCTCATACTTGAAACAAGAGGGCTTGCATGAAATTAACCTCGTCGTTCTTTACTTCTCAAGACCACCGCATAG	(((.(((((((((((((((((((((((((((((.........(((....(((((((..((......((((((((....(((.((((.....)))).))).)))))))).((((((..((.(((((....))))).))..)))))).........))..)))))))...))).....))))))))))))))))))))))))))))).))).	-82.6
NO42	UUCAAGGGGGAUGGUAGCCAU	scaffold_11:11897039:11897138:-	CAGAGTTAACAGGATGTCTACCATGCCCCTTGAATGCCATTCTTTTGGATCATGCGATCTAGAATGGCATTCAAGGGGGATGGTAGCCATCCGAGTTCTA	.(((..(....(((((.(((((((.((((((((((((((((((...(((((....))))))))))))))))))))))).))))))).))))).)..))).	-61.4
NO43	AGGAGAGGUCAAGAAUCGGAA	scaffold_11:14472774:14472881:-	TTCATTTTTGACAGATTCTTGACCTTTCCTATTTTTGACCGTCAGAATCTCCACATGAACATGAAACTGTCAAAAGAAGGAGAGGTCAAGAATCGGAAAAAAAATGAT	.((((((((....(((((((((((((((((.((((((((..(((...((.......))...)))....)))))))).))))))))))))))))).....)))))))).	-46.1
NO44	UAGGAAAAUUAGAGAUUAUGU	scaffold_12:6317224:6317353:+	AGAGTTATCTTAGGAAAATTAGAGATTATGTTTTATTTTATATTATATCTTAATTAGAAATCTACTTATTTTAGGTCTTCATACATGAGTTGTAGATAATTATAATCTCTAATTTTCCTAAGATAATTAT	..((((((((((((((((((((((((((((.................(((.....))).((((((..((((...((......))..)))).))))))...))))))))))))))))))))))))))))..	-43
NO45	UUAUCAAUAUUUACGGAUUAU	scaffold_13:15543154:15543246:+	TTTGAATTCTTTATCAATATTTACGGATTATATCTTTTGTCACCTTTGGACTAAACGGTACATAATCCGTAAATATTGATAAAGAATTCAAAA	(((((((((((((((((((((((((((((((((((((.(((.......))).))).))))..)))))))))))))))))))))))))))))).	-43.3
NO46	AGACUUUAUUGUUUGAUCUUUU	scaffold_14:2754659:2754780:-	ACAGGCAGTGAGACTTTATTGTTTGATCTTTTAACTCTAAGAGGTGTAGATCAACTGGTCAGGCTCTATATTTACTCTTTAGAGGTCATTAGTACGAGTCTCACAAACATCAGGGCTACTGG	.......((((((((((((((..((((((((.......((((((((((((....((....))..)))))))...))))).)))))))).))))).)))))))))......(((.....))).	-34.1
NO47	UAGCCAAGGACGACUAGCCUA	scaffold_15:12079410:12079536:+	GAGGGTTTGGTAGCCAAGGACGACTAGCCTATTTCCTCCATGGGGTTCTCAAAAGAATGAAATGTCGTTCAGAGCTGACTGGTAGGGTTCATAGGCAGTCTCCTTTGGCTATCCTAACTGGCTCTCA	(((((((.((((((((((((.((((.((((((.(((((((.(.((((((.....((((((....))))))))))))..)))).))))...))))))))))))).))))))).)).....))))))).	-55.4
NO48	CAUGAUUCUGAAUAACGGUUU	scaffold_15:678025:678160:+	CTTTTGAGCTTCCTCCTCAGTCTCGCATCGAATGATATTAAAACCGTTATTCAGAATAATGGTTTTGATTTAAACCATGATTCAGAATAGCGGTTGTGTTAAAACCATGATTCTGAATAACGGTTTTGTTTAAAAC	.((((((((.......(((.((.......)).)))....((((((((((((((((((.(((((((((((...((((...............))))..))))))))))).)))))))))))))))))))))))))).	-45.8
NO49	UGGAGAAUUUUGAUGAGCUAA	scaffold_15:9986979:9987277:-	TCTATTTTTTTGGAGAATTTTGATGAGCTAATTTTAGATTTTCCCTTCTTAACCCCTAGTTTTATGCTCAAATGAGTGTTCCAATGATTCTTCACTTGATTATCTGTTCTTCCTGGAATCCGACCAGCAATTAGAGACCACCTAAAAAAAAAAAATTGAAACTGTAAGAACAGACGTTTGGTATATTCAATAACAAACAACAAAGCCCAGAAACTAGCTCTAATTTTAACGAGTACAAAAGAATTGCTGATGATA	.(((((...((((((.((((...((((((((..((((..................))))..))).)))))...)))).)))))).(((((((.(((((....(((((((((.((((.......))))...((((.......))))....................))))))))).(((((.(((.....))).)))))...............................)))))....)))))))..(((((((.	-53.1
NO50	GGGUCCUUAGCUCAGUGGUA	scaffold_16:3029492:3029788:-	GCAGTCTTTTCAACTACTAGCTAGCTGATCTCATGCTTTTGCAGGGAAGAAAGATGGTTCCATGGAAGTTTGTCCTAAAAGCTGCCCCCCTAGAAAGATGTCCCTTTTCATTTTGAACCTCCAAAGGAAGTGGAAGAGCTTCCGGCAATCGCCACCAGTTCAATCATGCCATTTCGACTACACTTGTCATCCAACATGCAAGTCCAACAAGAGGAAAACTCTATTCCGATGGTTTTGAGAAATAGTAAGAGACAA	.(((....(((.((((((((((((..(((((....(((((..((((.......(((....)))((.(((((.......))))).)).)))).))))).((((.(((..(...((((((.......((((((......))))))(((....)))....))))))(((.((((..(((.....(((((.(((.....))))))))......((((.....))))....)))))))..)))......).))).)))).	-70.3
NO51	UACGAUGAUGAUUUCUGUCAA	scaffold_16:7413967:7414122:-	CCAGGCAATTTACGATGATGATTTCTGTCAAAAGGATTGTGTTCCTTCCAATCCCTCTGGTCAGTTAGTAGAGGAGTGTAATACAAACAACATATCCAAAACTCAGCATGATCCAATGGTGGATTCCAGAGATATGGCCATCGGAGCATTATTGGT	............((((((((.((((.((((...((((((.(......)))))))((((((...((((((...(((((((..........)))).)))...))).)))..((((((....))))))))))))...))))....))))))))))))..	-37.6
NO52	UAAUCUGCAUCCUGAGGUUUG	scaffold_16:8456146:8456227:+	CAGGACTTGGTAATCTGCATCCTGAGGTTTGGATCATCATGTAGTTTGATCTAGTCCTTGGGTTGCAGATTACCTCTTCCTC	.((((...(((((((((((.((..(((.((((((((..........)))))))).)))..)).)))))))))))...)))).	-43
NO53	CUGCGGCUGCAUCCACGUUUC	scaffold_16:952406:952502:+	ACACGCAGATCTGCGGCTGCATCCACGTTTCCGAACCAAAATTATAAATATTATATTTTTTATTTGGAAACATGGGTGTAATCACAGTCATGCCGGC	....(((((.(((.(..((((((((.(((((((((..((((.((((.....)))).))))..))))))))).))))))))..).))))).)))....	-34.6
NO54	UAAGGCAGAACAAAAUCCAAG	scaffold_17:2728821:2729074:+	ACTCCAAGTTCTTGGATTTTGTTCTGCCTTGTATTAAAGAAGGGAAGATTGTTTATGTGGAAGACATAACTGAAGGACTCGAGAGTGGCCCTGCTGCATTGATAGGCCTATTCAGCGGCCGAAATGTAGGCAAGCAAGTAGTGAAGGTTGCTCAGGAGTGATCAGTCTCCCTTTACATGTCTTCTTTCCAATCCCATTGCTTGTCTTACATGCTTCATTAATATAAGGCAGAACAAAATCCAAGAACAGAAAAT	.......((((((((((((((((((((((((((((((.((.(((((((.....((((((((.((....(((((...((((..(((..(((..(((((.(((....((((((....(....)....))))))...))))))))...)))..)))..))))..))))).))..))))))))...))))))).........((.((.....)).)).)).)))))))))))))))))))))))))))))).......	-102.2
NO55	UAAGGCAGAACAAAAUCCAAG	scaffold_17:2799404:2799657:+	CTCCCAAGTTCTTGGATTTTGTTCTGCCTTATATTAAAGAAGGGAAGATTGTTTATGTGGAAGACATAACTGAAGGACTCGAGAGTGGCCCTGCTGCATTGATAGGCCTATTCAGCGGCCGAAATGTAGGCAAGCAAGTAGTGAAGGTTGCTCAGGAGTGATCAGTCTCCCTTTACATGTCTTCTTGCCAATGCCATTGCTTGTCTTACATGCTTCATTAACATAAGGCAGAACAAAATCCAAGAACAGAAAAT	.......(((((((((((((((((((((((((.((((.((((.((((((.((..(((.(((((((((...((((((((((..(((..(((..(((((.(((....((((((....(....)....))))))...))))))))...)))..)))..))))..........)))))).))))))))).........))).))..))))).)...)))).)))).))))))))))))))))))))))))).......	-97.8
NO56	UGCAAAGGUAACUGAGACAAU	scaffold_17:7053556:7053658:-	TTCTTCTGGTATTGTCTCAATTGCCTTTGCAATTGATCAACAATCAAATGTAGATTGTTGTTCTAGATCAATTGCAAAGGTAACTGAGACAATCAAATGTAGA	.(((.(..(.(((((((((.(((((((((((((((((((((((((.......)))))))......)))))))))))))))))).))))))))))....).)))	-44.5
NO57	UUCAAGGAGUAGCUGGUGGCA	scaffold_17:7133777:7133972:-	TTTTATGGTGTTCAAGGAGTAGCTGGTGGCATCTCGTCTAGGCCAACTTTAAAGAAAGAGATAGACATACGGAGGAGATAGAAAATAAGCATATCTCCACCTAGGCTTTCTCTCTCCTCTTTGTGTCCTCTTTGAAAGTGGGTCCAGAAGAGTTACTAATAAGATGCCACTATTTACTCCCTGAGCACCATAAAAT	((((((((((((((.(((((((.(((((((((((..(((.((((.(((((....((((((...((((((.((((((((.((((....(((.((........)).))))))).)))))))).)))))))))))).))))).)))).))).............))))))))))).))))))).)))))))))))))).	-88.1
NO58	AGCUGAGCUCGGUAACGCGG	scaffold_18:12820825:12821137:-	TGGTGGCGTCCACGTTTCCTGCGATTTGAAGCTACAAGCTGTTTGGTAACACATGAACGCGAGTTATTGTTCATGATGTAATTTCTCTTGTTGTTTACCTAGTGCAAGATTCTCCAGAAAGTGGAGAATCCTCTCCTTCCTGAATCTATTACGTTTTATGCCCCGAGATTTTTGCTCATTCAAAGCTTTTTCCCTAATGAACACGTAAGAGAGGAACATCCCACATCGGAAAGAAAGGAAAAATATATGAACTTT	..((((...))))....((((((..((((.(((...((((((((((..(((((((((((........)))))))).)))......((((((............))))))....)))))..((((((..((((.((.((((....(((.(((((((((((.....((((.....(((.......)))..))))....))))).)))))).)))((......)).....)))).)).))))....(((((((...))	-76.4
NO59	UGAAGUGAUAGAGAGUGGAUU	scaffold_18:14341558:14341708:-	TTATCTTGCATGAAGTGATAGAGAGTGGATTTGAGCCAAGGATGACTTGCCGCAGATGCATGGTCCTTGCTGCTGATCACATACCAAGGGGGGTTTTGGGTGGCAAGCATCCTTGGTTCTCCTTCGCTCTGTATTTCCTCATGCGAGATTG	..(((((((((((.(.((((.((((((((...((((((((((((.((((((((.((.((....((((((.((.((....)))).))))))..)).))..))))))))))))))))))))...)))))))).)))).).)))))))))))..	-73.8
NO60	GACAGAAAGAGAAAUGAGCA	scaffold_18:2189752:2189976:-	ATATCTTGCTGCTTCCTTTCCTTTTTTGCCTACGATGCACCACCATCTTTTCTTCTCCAGGAGTTCTCTTTGTTTGGGTGTGTAAAGAGAGGGAATTAAAAAAGATTAGAGAGAAACAAATTAATTTCTGGAGCAAAAAACAGGCCAAAAGATGATCATCAAAGAGAGAAGAGATCAGATTCCGGCTCTGGAAGTGACAGAAAGAGAAATGAGCACGCAAAAGCA	.....(((((((((..((((.(((((((..(((..(((.((....(((..((((.......((((((((((.((((......)))).))))))))))....))))..))).(((((........))))))).))).....((((((..((..(((((.((..........)))))))..))..))).)))...))).))))))).)))).))))).)))).....	-55.1
NO61	UGAAGAGGUAGAGAGUGUGAUU	scaffold_18:3350184:3350347:-	GGGGCTTGCATGAAGAGGTAGAGAGTGTGATTCAGCCAAGGATGACTTGCCGGCAGCAGGTAAGAGCAAAGCTCCGTTTTTGGAAGTTCAAGGATATCTTTACTTTTCCGGCCGGCAAGCTGTCCTTGGCTACATTGTACTCTCTTCTTCTCATGCAAGAACTA	((..(((((((((.((((.((((((((..((..((((((((((..(((((((((....((.(((((.((((....((((((((....))))))))..)))).))))))).)))))))))..))))))))))..))..)))))))).)))))))))))))..)).	-87.2
NO62	UGAGUCUGGGUAUACAAUCAU	scaffold_18:5713688:5713788:+	TAGTTAATTTAATAATTGTATACCCAGATTTATTATCTCAAGTAATTAAATTCTAAATTACTTGAGATAATGAGTCTGGGTATACAATCATTAAATTAACT	.((((((((((((.(((((((((((((((((((((((((((((((((........))))))))))))))))))))))))))))))))).))))))))))))	-59
NO63	AGUGAGAUUGCAAGUAUUAAACU	scaffold_18:730386:730656:-	TGACACAGCGAGTGAGATTGCAAGTATTAAACTAACAAAGGTAACAAGGGTGAGATTTTGTGTTCCATTTCGTAGAAAAATTCCACCTTCTTTCCTGGGAAAGATTGAAAACGATTTGGCCATTTGGTAGAAACTATCAATTCGGCTGTCAATGTATTTTTTTTTTTTTTTTAAGATGTACAGATCTCAATTCGAATATCTAGAAAAAAATATCTTCTTGAGTTCTTGTGCTTGAAGTATAATGCACTGCAAAAA	(((..((((...(((..(((((.((((((.(((.....(((((.(((((.((((((((.(((...((((...((((((((.....(..((((((....))))))..).....(((..((((..(((((((...)))))))...)))))))...............)))))))).))))))))))))))).........((.((((.........)))).))..))))))))))..))).))))))..)))))...	-58.8
NO64	UCAGAUCAGUAGAUAGCAUG	scaffold_19:10630048:10630148:+	GTATTCATGCTCAGATCAGTAGATAGCATGTAGCTTTATTGCGGTAATGGTGCCTTGATCAGACTACTTGCTATCTGTGGATCTGCACAGTTTGTTTTACG	(((..((.(((((((((..(((((((((.((((((..((((.((((....)))).)))).)).)))).)))))))))..))))))...))).))...))).	-35.1
NO65	UAGUGUGGUAGAUAUGUGAGGA	scaffold_19:10982519:10982652:+	GCCATTATCCTAGTGTGGTAGATATGTGAGGACTTGTCTCCACTTCCTAAAAATCGCATTTGTCTCCAAATAAGAGATTGTTAGGTAGTGGAGATAAAAATCCTCACATGCCAAACATACTAACGTAATAGGCA	((((((((..(((((((...(.((((((((((.(((((((((((.(((((.((((..(((((....)))))....)))).))))).)))))))))))...)))))))))).)...)))))))..))))).))).	-58.4
NO66	UCUUUUCUGGAGGACCAUCAA	scaffold_19:203064:203355:+	GTTTTAAGTTTCTTTTCTGGAGGACCATCAACAGCAGTGAAAGCTGCGTCTCGAACAGGTTCTGGCACTTTGTCACAAATTGTAGTTCCACGCCTTTGAACTCCTGACCAATGAAGCTTGAACCTGGTAATCGGAGTTTGCTTGGAGAATGGATGCCCACAAAACGTACACTGCCTACTTTCACCAGTCTCCTTAACATACTCCCAAAATGGACCCTTTGGCAGAACCATTTTCTCCTTTTTCTTCTGTGGCCTG	(((((...(((((((((((.(((.((((.....(((((....)))))........(((((((.(((...((((((......(.(((((.........))))).)))).)))....))).)))))))......(((((.((...(((((.(((.((....))....(((.......))).....))).)))))....)).)))))......(((.....(((.....))).....)))..........))))))).	-73.8
NO67	UCGGCUAGAGAGAGAAGUGCA	scaffold_19:6466857:6467112:-	CAAAGAAAATTCGGCTAGAGAGAGAAGTGCAGAATTTGGAGGAGCTAATAATGCTCCGGTGGTCATATCTCTAGAATCCACCGTTGGATCGTGCTGAGTTTTGGATATGTTGTTCTTCTCACATTCCTCTACTAACTGATTGGAGGGCTTTGAAAGAACATAATCCATTGGACATATATCATCATCGGAAAGTTCCTAGGAAACAAAAGGAAATACACCTGCATGGCAGTTTTGGTTGTTGGCCGATTTATCTCT	...(((.((.((((((((((..((((.(((......((.(((............(((((((((.(((((((.((.(((((....)))))....)))))...(((((....(((((((.(((.(..((((((.........))))))..).))))))))))..)))))........)))).)))))))))...(((((.(....)...))))).....))).))..))).))))..)).)))))))).)).)))..	-71.4
NO68	AAGUAGAAGGUUGAUGUUAGU	scaffold_19:7477:7632:+	TTTTATTTATTCTAATGTCAACTCTCTACTTTCAAAATTGTCTTTGTTTCGCCCTTATTTGACTGGAAGTTCAGATTGCTCTTAAATCATCAGGTTACATACGGACCAAACAAATATGATTTTTCAAGTAGAAGGTTGATGTTAGTACAAAAAAAA	...........(((((((((((..(((((((..(((((..(.(((((((.(.((.(((.(((((.((..((.(((....))).))....)).))))).))).)).).))))))).)..)))))..)))))))..)))))))))))...........	-41
NO69	CUGGUUAAGGAAUACGACCUA	scaffold_19:8176604:8176765:+	ATTGGACTATTAATGGGTTGAGTTGTGTAACCAGTGCTATTGGTGTTCCCCTTAATGCTGATCTTACTACATTGCTGCGTATAAAGCTTAGCTACGCGAGAGTTAGTGTTGAGATAAATGCTTCGCAGATGCTGGTTAAGGAATACGACCTATGCTGTTCAA	.((((((.....((((((((.(((.(.(((((((((((...((((((...((((((((((((((..(......((((.((.....)).))))...)..))).)))))))))))...))))))....)).))))))))).).))).))))))))...))))))	-48.9
NO70	UGAGUUGUGUAACGAGUGCUA	scaffold_326:5140:5160:-	GTTAAAGGGTTGAGTTGTGTAACGAGTGCTATTGGGGTTCCTCTTCATACTGACCTTACTACATTATTCAGTAAAAGGCTTAGCTACGCAAGAGTTTGCGTTGAGATAGATGCTTCGAAGACGCTGGTTAAGGAATACGACCTTCGCTG	.....(((((((.(((.(.((((.((((((.(((((((..((..((...((((((((..(((........))).)))).))))..((((((....))))))...)).))..))))))))).)))).)))).).))).))))))).....	-38.9
NO71	UUGUUCACCGUUGGAUCGUCAC	scaffold_326:22221:22242:-	GTAAAATTGCAGCTCGATCCAACGGTCGAATTGAGAATTATGACTGTTGCTGTAAAACTGGATGGTTATTATGGACATGAATGTCTCAGGTTAGTATCTCAAACTCAGAATTGAATACAGCTCATTTGGAAGTTCATTTGCTTGCTGGTTAGAGAGTGGTGTTGTCGAAGATAAATCTCCTTTGTTCACCGTTGGATCGTCACCATGTTTTAG	.((((((.......((((((((((((.((((.((((.(((((((.(..(((.(..(((..(..(((....((((((.((((((.....((((.((((.((((........))))))))))))))))))...))))))..)))..)..)))..).)))..)...)))....)))).))))....)))))))))))))))).......)))))).	-57.9
NO72	UCUGGCCGGAAAAAGACCGCGA	scaffold_452:2473:2494:+	CCGGCGACGCTCTCTCTCTCATCCGATCTCCACTTTCCGGCCGTCTCCAGCCTCCGCACCACTACAGAAAGGTTTCTCCCCTTCTGTAAAGAAAAACCCCGGTGGTTTTCATCGTTTTCTCCGCCTCATCTGGCCGGAAAAAGACCGCGATCGTCGTCGT	.((((((((...........(((((.(((....(((((((((.(((...((....)).....(((((((.((......)).))))))).)))........(((((...............)))))......))))))))).))).)).))))))))))).	-48.4
NO73	UUUCUUAUCGAUCACUAGACG	scaffold_1112:3373:3393:-	TCGCCATAATCGTCTAGTGATCGATAAGAAATTCTTTCCATCTTCTACATTCAAAGCAATTAACTTTTTAAATGAATATAGGTAATTTCTTATCGATCACTAGACGATTATGGAGC	...((((((((((((((((((((((((((((((....((((.(((.......((((.......))))......))).)).)).))))))))))))))))))))))))))))))...	-49.4
NO74	CUGAACACUGUGCACCGUUGG	scaffold_2182:2522:2542:+	ACCGGTACTGCTGAACACTGTGCACCGTTGGATCTCGGCTGGAAAGATCGTGCGGCTGGGGTTGGGCCGATCTGCAGGTTGATCGGACGGTCCGGA	.((((.((((((((.((.(.(((((.(((.(((((((((((.(.......).))))))))))).))).)...)))).).)).)))).)))))))).	-40.6
NO75	UCUUUUCUGGAGGACCAUCAA	scaffold_31:4142:4162:-	GTTGTAAGTTTCTTTTCTGGAGGACCATCAACAGCAGTGAAAGCTGCGTCTCGAACAGGTTCTGGCACTTTGTCACAAATTGTAGTTCCACGCCTTTGAACTCCTGACCAATGAAGCTTGAACCTGGTAATCGGAGTTTGATTGGAGAATGGATGCCCACAAAACGTACACTGCCTACTTTCACCAGTCTCCTTAACATACTCCCAAAATGGACCCTTTGGCAGAACCATTTTCTCCTTTTTCTTCTGTGGCCTG	.((((...(((((((((((.(((.((((.....(((((....)))))..........(((((((.((....(((.((..(((.(((.........(..((((((..((((..............))))....))))))..)..(((((.(((.((....))....(((.......))).....))).))))).......)))..)))..)))))....)).)))))))...................))))))).	-73.8
NO76	UGUUUGGGAGUGUGGUUAUGGUU	scaffold_1:12421548:12421844:-	TATCATTTTGGACTATAATTGTTTTCTACTAGACACTAGAAATGATTGCAGGTATTGTGATCGGATCTACAATGGGGTTATTGTTGATTGTTCCGATTTTGATGTTTTTGTGTAGAAAAAGGAGCAGTAGAATGTCAAGATCTATTGTTTGGTTGCCTAGACAATGAGTGAAACTGGAGAAAGTGAGAAAAAAAAATAAAGGAAACATAAGAATTGCATGATTTTAAGGGTGATACAAGCCAAAAACCAAAAAAA	..........(((((((((..(...((.(((((((.((((..((((..(((...)))..))))..))))......((((.((((((((..(((.((((((((((((((..(((..........)))..)))))))))))))).(((((((((....)))))))))..(..(.(((......)))................(....).......)..)..........)))..)).)))..))).)))).......	-61.9
NO77	ACGGCAUAGCGUGAACGUCUA	scaffold_1:20326587:20326759:-	TACTTTGCTCACGGCATAGCGTGAACGTCTATCTAGTTTTATATATATAAAGTTTATCAAAAGAGGGAGGAATAAAGCTTGTTTTCGGAGTAAACTACCTAATTAGATAAAACAAAACAAAACTTATTCTATATAACTAGATAGACGTTCACGTTATGCCGTGAGCAAAGTAA	((((((((((((((((((((((((((((((((((((((.((((...((((.((((......((((.(((........))).)))).((((....)).))....................))))))))..)))).)))))))))))))))))))))))))))))))))))))).	-77.8
NO78	GUUUGAGAGUGUAGUUGUGGUUA	scaffold_1:20534668:20534983:-	TATTAAACCTGTTTGAGAGTGTAGTTGTGGTTACTTTTTAAAGTGTTTTTCATGCTGAAATACATCAAAATAATATTTTTTATTTTTTAAAAATTATTTTTAATACCAATATATCAACACGATAGAAATCATATAAAAATAAATTAATTTTTTTCTCTTAAAAATGAGTTTTTGTGAAACGTGCAAATATTCGATAAACACTGGTCACCGCCTTCCCATTATAAAACAAAAATTCTGTATTGCTGCCTGAAAGGA	......(((((((((.(((.((.((((((.((...............(((((.((...(((((...(((((((......))))))).......(((((((((.........((((.....)))).........))))))))).......................((((((((((.....(((...............))).(((....))).............)))))))))).)))))...)).)))))((.	-47.7
NO79	GAGGACAUAGAAGGGAUUUAU	scaffold_1:26222779:26223094:-	GGGTACATACATATCCTTCAATGGACTTATCATTTTCTTTTTAATTTTTGATGTTTTAAGGCAATATCAATCTCATATTCGAGGCCTCAACGCTTACGATCGCCACAAGAAATTTTTGAACGATTACGGTACAATCACCGATTCTAATTTATTTGTTTAATCGAATTTAGTGATTTTGCTGTATAGATTTTTCTGTTTAAATGGATTAATAAATATTTCGTTGTTATAAAAAAAAAAATTGAAGGAAATGATATT	..(((((((.((.((((((.(((..((((((((((((((((........((((....((((((((((((.(..(....(((((((......)))).)))......(((....(((((.(((((((((((((.(((((((((((..(((......))).)))))......)))))).)))))))...(((..(((((....)))))..))).........))))))....)))))....)))..)..).)))))))	-65.1
NO80	UUCAGGUAGUUUUUGGUCAUC	scaffold_1:28709933:28710076:-	AGAGGCTAAGTTCAGGTAGTTTTTGGTCATCCAGCCTTTAAAAAATGGCTGAAAGTACAGTATGGTAACTATGTTAACCACTTGTGAATTTAATATTAATTGCCATTACATTGGGGCTAGAGAGCTGCATATGGGCTGGCCAGG	...(((((.(((((.(((((((((((((...(((((..........)))))......(((((((((((..(((((((.((....))...)))))))...)))))))...)))).))))))))).))))...))))))))))...	-46
NO81	UACAGGAGCUUAAUUGACCGA	scaffold_1:30147534:30147766:-	TATTATCTATTTGGTCAAATAAGCCCTTGTATTTTAGATTTCAATCAATTGAGTATAACTTGCTATTATTAGGAAACTTACTTTAGCCAATTGAGCAGGCTTTCTCACTTCTGGAATAATTAACACCAGTTTTTCTTTCATTCTCTTTAATTTCACTCACCCCCACCATTCCCACCTTTTTTTATTTGATTGAAATAGAAAATACAGGAGCTTAATTGACCGAAGTTATAACA	..((((...(((((((((.(((((.((((((((((..(((((((((((.(((((.......((((.....((....)).....)))).(((((((.(((...........((((...........))))............))).)))))))..)))))..........................)))))))))))..)))))))))).))))).)))))))))...))))..	-57.5
NO82	AAAAUUGAAGUUGAGACACCC	scaffold_1:35822996:35823344:+	TCAATTGATAAAAATTGAAGTTGAGACACCCAATTGTGAAAAAAAAATTGTTTAGACAGTTAATTTATATTTATCTCCTCAGATTTTGTTTTATGGGAAGAATAATTTTTTCACTACCTTGTGGAGATGATAAATTCTGATTAATGTGTTGTATTCTTCCAAGTGACTGTTTTTTTTTCCACTGCAGCTCATATACCTTTATATCTGTACCCTTTCCTGAATACAACTAGCAAATCAAGGCCTTTTGAGTACCTG	.......(((((((((((((((((((((.......(((((((((.((((((....))))))......(((((.((.((..(((......)))..)))).))))).)))))))))........(((...................((((((((((((.....((((..............))))((((...(((((....)))))))))..........)))))))))..))).((((..((.....((((((((.	-76.9
NO83	UGCUAUGCAGAUCUCAAGCCC	scaffold_1:38563483:38563788:+	ACTCGAGACCTGCTATGCAGATCTCAAGCCCTTTGCCGTCACGCCACGCCCTGGGGACTTTCATTCAAACCCTTAATACTGAATGACAGAATAAAACTTGGATCAGTCACCTGGATATAGATATCAAAAAATCGCCTGCCAAGACTGCTGTGTGTCTTGTCATCAGTAAACGTTATCTCTGCAAAGTGAAGGGTAACTGTGTAGCTCCCATTTCCCATACAGAAACCATAATAAGTCAGAGAGATTGGAGAAAGG	....(..(((.(((.(((((((((..(((.((((((.((((((((...((....))...(((.(((((........((((((.(((((((.....((.(((..(((((...(((.....(((........))).....))).)))))))).)).)).))))))))))).......((((((..........(((..((((((..............))))))..))).........))))))..)))))))).))	-80.5
NO84	CACAUUCGGUCGACGUUCGAG	scaffold_1:39174303:39174446:-	CCACAAGTCCCACATTCGGTCGACGTTCGAGTGATGACAATAAAATATGGGATCTCTCCCTGCTGAGTAGAAATTGCCCATATTTTCCCCTTTAGTTTGATTGGGGTCGCCGGTCCAGATGTGAATCTGAGTGTGAGGGGTGGT	((((...((((((((((((((.(((((.((.((.((((...((((((((((.((((((......))).))).....)))))))))).(((............))))))).)).))..)))))))..))))))))).))))))).	-46.2
NO85	UAGCUCAACUUAAGACAUGCA	scaffold_1:43554255:43554599:-	CAAATAATCATAGCTCAACTTAAGACATGCATATGCATTTTTTTGTCCGTCAATTTGTTCCAAATGCCGAAATTGAGAGTTTTTTAGCTCTTCAGACGCTACTTCCCACTCAACAACAGATTTATCTCTTAGAGCCTTTCCCACTGTCACAAGTGCTACAGGCAATCCATTACATTCTCTCGCAACCTTCTTTGCCACCGTGTTCAAGATAGAGTCCTCGTCACGTACATCTGCATTGATTTTGAATAAAGCCCA	.........(((((.(..(((((((((((....(((((((((((((..(((...........(((((.((....(((((((....)))))))..(((.((((((..(((........................((((....((((......))))....))))..................((((......))))....)))...))).))).))).............)).)))))..(((((((..((((...	-61.8
NO86	UUAUGUGGCAUAAAAGAAUCAA	scaffold_1:47209780:47209870:-	TTTGATTCTTTTATGTGGCATAAAAGAATCAAAATCGAGTTGGAATCTACCAATTTGATTTTGATTCTTTTATGCCCATAATAAAATCAAC	.((((((...(((((.(((((((((((((((((((((((((((......))))))))))))))))))))))))))))))))...)))))).	-47.6
NO87	CAAAUUUAAUGGACCAUGACA	scaffold_1:5070642:5070753:+	ATCATCCGGTCAAATTTAATGGACCATGACAGGATATCATTCTGTTTTTGGCTGGATTTCTATGGATTTCTATGAAATTCTGTCATGGTCCAGTAAAATTTGACTGGGTGCT	..(((((((((((((((..((((((((((((((((.((((...(((..(((........)))..)))....)))).))))))))))))))))...)))))))))))))))..	-53.6
NO88	AGAGAAGAGGCUGCCAAACUA	scaffold_2:1282988:1283176:+	TGAGGAAACAAGAGAAGAGGCTGCCAAACTAAAAGAGGAAACTAATCTAATCTCCCAGCAGAGTGCAGCAAACCAACTTCGGCTTGATCTTATGTTTTAGATCTAGACGATGTTGCTTTGCAGCATTCTGCAGAGAGATTATATTAGTTTTCTCTTTTAGTTTGGCTAGACTCTTCTCTCATTTCTTCT	.(((((((..(((((((((.((((((((((((((((((((((((((.(((((((.(.(((((((((.(((((.((((.(((.((.(((((........))))).)).))).)))).))))).))))))))).).))))))).)))))))))))))))))))))))).)).)))))))))..))))))).	-105
NO89	AAUCACGGUGUUUGUUUUUG	scaffold_2:22419482:22419690:+	ATTGATTCAGAATCACGGTGTTTGTTTTTGTAGTTAATTATTTTTGCATGATTTTTTTTATATGCTTTTAGATGGTGTAGATATAGTAATGTAAAAAATATATAAAAATATTATTTAAAATAAAATAAAAATATAAAAAAATAATATTTTAATTGAAAATTACATTTAAAATCACACGAGCAAGCTCAAGCCTTGATACTGATGAGGTG	(((...((((.((((.(((((((((((.(((.(((.(((((.(((((((.((((...............)))).))))))).)))))(((((((.......((.((((((((((((......................)))))))))))).))......)))))))...))).))).))))))))....))).)))).))))...))).	-38.3
NO90	UUUGAACCUGAAGCGAGAUCA	scaffold_2:22999131:22999325:+	GGGGCCTGAAAGCTGGTTTCCTGAAAGGTCTAGACTTAGCAACTCCTTCAAGTTTCCTATCTCCGGGGGAATGGAACCAGAGAATGTGTTATTATACAGAAAAAGGTATTGAAGCATTGTCAATTTCCCAATTTCTGGAGGAATATTTCCAGAAAACAAATTGTTTTGAACCTGAAGCGAGATCAATTCAGTCCA	.((((.((((...(((((((((...(((((.((((...((((...((((((....(((.((((.((..........)).)))).(((((....))))).....)))..))))))..))))...........((((((((((....)))))))))).......)))).).))))..)).))))))).)))))))).	-52.2
NO91	UGAGGAAUAGAACUUGCGGUG	scaffold_2:5145531:5145802:+	ATGTGCCGGATGAGGAATAGAACTTGCGGTGTGGTGTGCTTGGACAGCACAGGCACAATGCACGGAAGTTAAGTTCCAACAGCCACTCATAACGAGGGAATGCCTCCCTGAGCAGGTATGAAGTGCAGGGAACGAGTCACATAGAGCCTGAACAGCAGGAGGTGTGATTGCCGTGCACTGACTGATGTTGAGACTCTTCAATCCTTCCTCATCATACCTGCCTTTCATTGATTCCCACATTGCAGGCTTGTTCTT	.(((((((..((((((((((..((((((((((((((((((((.......))))))))......((((......)))).........(((.....(((((.....)))))..((((((((((((((((.((....((((((((....((((.....))))..)))))))).)).)))))).......((((((....)))))).........)))))))))).......)))...)))))))))))).))))))))	-103.4
NO92	UCUCGGUAACUUGAUGUGAUA	scaffold_2:5899278:5899387:+	TTGATTTTGTTCTCGGTAACTTGATGTGATATTTTTAAAAATTGTTTCATGACAAATTGGTACACTTTCAAAAAAGAATATCACATCAACTTACCGAGAACAAAATCAAT	(((((((((((((((((((.((((((((((((((((.....(((((....))))).((((.......))))..)))))))))))))))).))))))))))))))))))).	-50.5
NO93	UAAUUAUAGGAUGGCUAGGCC	scaffold_2:6706993:6707155:+	TTCTGATCCTTAATTATAGGATGGCTAGGCCTTTCTCCAACACGTTCAGCAGGTGGAGGACCATTATGAACTTCCTTCACAGAACGAGTGACAGTTGGCTGCCTTCTTGGTGTTGAACTTTTCATGCTTCCAGCTTGCTTGGCTTCATCTATATTAATCAACA	...((((...((((.(((((..((((((((.........((.(((((.....((((((((............)))))))).))))).))...((((((..((......(((.....)))......))..)))))).))))))))...)))))))))))))...	-43.2
NO94	UUGAAGAAGGUGGAUAGAUAG	scaffold_3:14589105:14589376:+	TATTAAGTCCTCTATCTGTCTACCTTTCTTCAATCGGATTCTTCAGTGACAACAGTTCAAGACGGTGTTAAATATTACACCTATTATTCGAAGAGTTTTCTAACTAGATCTAGTTCTCCTGAGCATTACATTGTGAATGAGGTTTTTTGTGTTTAAGGCTTTTTGGTCATTGGGATAGTTTCATAACAAATGAATAACACGTGAATTTTTCTCTCTCAATTATTCTAACGTAAGGATCTGATTGAAGAAGGTGGA	.(((((((((((((((((((((((((.(((((((((((((((((((((((.............(((((........))))).......(((((((((((...((.((((((.((((....)))).((((...))))...))))))...))....)))))))))))))))))))......(((((.....)))))....((((((((..((.......))..))))..)))).)))))))))))))))))))))))	-96.3
NO95	UCCAGUGAGAUUGUUGUGUGA	scaffold_3:1862655:1862941:+	GCACTACTTCTTCACTACAATTGTTTCGCAATGGAGGTCCACACAAGAAAGGATTTCCTTCGTAACAGCTTTCATCGAAGGTCCCAAACTGATATTTTCTCTCGGGTGTCTTACCTGACAAGTTATTGTGCGCCACACTAAAAACTTCCAGTGTGGTCATTTCAGTAAGTTGTGGAGGGATGTCACCATTGAAGTTGTTGTAAGAAAGATCCAAACTCTCAATCCGCTTCAGGTTTGAGAATGTTGCAGGTATAG	.....((((..((((.(((((.(((((((..((((.((((..........((((((..((..((((((((((....((((((..(.....)..)))))).....((((.(...(((.((((.((((((...((((((((..........)))))))).....)))))).)))).).))...).))))...))))))))))..))..))))))....((((((.((......)).))))))........)).))..	-84.9
NO96	CAAGUCUUUGGAUCUGUCCUA	scaffold_3:2163549:2163698:-	AAACATCATGCAGGTTTCAAAGTCTTGTCATCAAGGTTGAAAAAGCTGGAGAACCTTCATCTATGGGGGAATCAATTTAGGTAGTGGATATGTCCATCTCTAACTGGATTTTCATCCCTCAAGTCTTTGGATCTGTCCTACAATGAGTTG	.(((.(((((((((((.(((((.((((.......((.((((((((.(((((..((((((....))))))..............(((((....)))))))))).))...)))))).))..)))).))))))))))))......))))))).	-38.5
NO97	CUUGAUUUGGGAUGGAAUGGA	scaffold_3:2286204:2286488:-	ATTGCAAAGTCTTGATTTGGGATGGAATGGATTGGTTGGTTGCTTGGAGAATGAAGGTTAGTTCAATGTTTCTGCACTTAATTATAATCATAAAATAAATGAAGGTTGGTTGGTTGGTGTTTAATGTCAATTATCTTGCTTTGATGATTCTCTTCCAGGCTTCGAAGTCCTATCATCAAAACTGAGCAATCTTGACCTACGTGTTAACCAATTTACTAATGATAAAAGCATTTTGTCATGTTTCAATGGTAACCT	..((.(((((((.((((((((((((((.((..(((((((.(((..(((((.((((......))))...)))))))).)))))))..(((((............(((..(((((((((..(.((..(((((.....(((((((((((((...((((........))))....))))))).....))))))..))))).)).)..)))))))))..))).((((((((.....))))))))......)))))..)).	-73.3
NO98	CUGAUUGCUCAUGAUGGUAUG	scaffold_3:6184352:6184433:+	CAGAGAATGATATAACATCATGAGCAGTCACTCTGCTGCAACATTCCAAGGCTGATTGCTCATGATGGTATGCTATTCTAAT	...((((((.((((.(((((((((((((((..((..............))..))))))))))))))).)))).))))))...	-32.6
NO99	UCAGUGGUCAACAGGUGAGGCUU	scaffold_3:8371564:8371685:+	AGCGTTTAGTTCAGTGGTCAACAGGTGAGGCTTGTCTTGACCCCGTCCCGAGTTCGACCCTCCATGTGCATGTCTGTTACCCTCATGGTGCCTTACCTGTCTACTGGGCTTGTAGGATGTTC	(((((((((((((((((...(((((((((((..(((..(((.(......).))).)))...(((((.(((....)))......))))).)))))))))))))))))))))....))))))).	-40.4
NO100	AAUCUGUAGAAAGAAAUAGGCUU	scaffold_3:9532878:9533143:-	TGGTCACTGAAATCTGTAGAAAGAAATAGGCTTCTTTTAGGAGTGTTAGGACTTGAAAGTAAATAAAAATAGACATTTAGGCAAAGGAAAACCATAAAAAATAAAACGAGGACCATATTGAGATTTTGGAAAACTTGGGGCAAAGGTGTAATAAATAAAAGAAATGATATTTAAATATGTCCATGGCTTCTCCAAGAAAATAAATATGGTTGACCACTTTGCTTAAAAAAAAGGGAGTCTTGTTGGATTTACTTG	.(((....((((((.(((((..((...(((((((((((..((((......)))).....................(((((((((((...(((((((................(((...........)))....(((((((..................(((..(((((((......)))).)))..))))))))))........))))))).....)))))))))))..)))))))))))..))...)))))..)	-57.4
NO101	UAUUCAUGUAGAGGAGCUGA	scaffold_3:9852795:9853002:-	TAGGGTTAAATCAGCCCCTCTACATGAAAAAGGCTATGATTGACCCCACAAAGCATTTTAGACCAAACAATTGCAGTTGACCAATTGCTAGCTAATTAGATGTTGACTCGTGTCCTAGTTCCACTAAAAATAGGTTGAAATGGTCCTGTTTATATGGTAGAGAGGTCAATTTTACCCATATTCATGTAGAGGAGCTGATTTGACCAGA	...((((((((((((.((((((((((((...((.((.(((((((((((..(((((.....(((((.......((((((....))))))..............(..(((..(....(((.....)))...)..)))..)..))))).)))))...)))......)))))))).)).))...)))))))))))).))))))))))))...	-70.9
NO102	UUGAACUCUCAAGGAAGGAAC	scaffold_4:17054934:17055185:-	TCACGTCGGACATCAAATTCCTTTACTAGGGAGTTCAATTACCAGTCCTCTGTCTTTCGAGGAAACTAATGTGCTGTCTTTCAAGGAAACTAATGTGCATAGAAGGCAGATCATTCTGAGCCACGGTGACTTCATGGTAATCAAATCTACTGCGTCTTCCACCAACTCACCATGTTTCCCACTCTCCACATTAGTTTCCTAGGTAGAATGAGGATTGGTAATTGAACTCTCAAGGAAGGAACTTGAATGTGT	.(((((......((((.(((((((.((.((((((((((((((((((((((..(((.((.((((((((((((((..(........((((((....(((.......((((((....)))..)))..((((....(..((((........))))..).....))))....)))...))))))....)..)))))))))))))).)).)))..)))))))))))))))))))))).))))))))).))))))))).	-96.4
NO103	UUUCCACUGCAGGAGGGUUUUU	scaffold_4:18872684:18872855:-	TTGTGAACAGTTTCCACTGCAGGAGGGTTTTTTGGTAGAAAGGTCGAACTGGTGACAGAAACTACCAAGTTCTTGTCTGGTACGTTTCATTTCCCACTTTAGGTGCTTCTGGAGTTTAAGATCCTGACAGATCTTCAGACCTTCTTTTTTAGTAAAGCTTACAAGTTCACCA	..(((((((((((..((((.((((((((((...(((....(((((.....((.((..((((((((((..(....)..))))).)))))...)))).(((((((....))))))).....)).))).....)))...))))))))))...)))).))))).....))))))..	-44.8
NO104	AAGCUGUUAGGUAAGGUCUCA	scaffold_4:18981748:18982086:-	CCAATAACTTAAGCTGTTAGGTAAGGTCTCATGATATGATTTATATTATTCTCAAACACTCACTAACGGTTTCATTCTGTCGGTATTATTAAAAAAAAATAACCAATGGAATTGCATACAATTTTTTTGTTAGTGATTTGTTATTTTCACTGATAAAAATACCAACAAAATAAATAAACACCGATAGAATTACATATGTTTTTTTTGGCGGTGATAATCTTGGCATGCACTTGGCCTCGGATATAATCCAAGTAC	............(((((((((((((((.(((((...((((...((((((..(((((.....((.....((...(((((((((((.(((((..................((((((....))))))((((((((((((..........))))))))))))..............)))))..))))))))))).))....))....)))))..))))))....((((((....(((..((((..((((..........	-75.9
NO105	UAAAGGAAAGCAAUGAAGACU	scaffold_4:20706185:20706541:+	GCATATCATGTAAAGGAAAGCAATGAAGACTAAAAACATCCCATCAAGAGTTTGGGTCATTCGTCTTCTTCCCATGAATCTTCCACAAGTTTGGCGCACACGTTCCACAAGTCTAGTGATTAATATGTTGTGTTTTTTGACGTGTTTTTCTCACTTCAAATTTACTAAAAAATGATTGGTAGATTATAAAATTTATTGTATCAATATAATTCTGGCACTGTCCCTATCACAAAGCTTATTGGACGTGCAGTTCTT	((((...((((((((((((((((((((.(((((((((((....(((((..(.((((..((((((.........))))))..)))).)..)))))....(((((.(((..((((((.((((((.......(((...(((((.(((.......))).)))))..))).......)))))).))))))...........(((((((...........((((.((((.................))))))))..(((((	-100.9
NO106	UGAUUUGUUUACAAGAGGUGU	scaffold_4:21422872:21423087:+	ATAGACTAGACTATAAATAGAATACCTCTCTTGTAAACGAATCATACCATTCAATACAATCATGCTACAATTCTGTTAATGTATATATTTGAGGAACACTAATATAGTGGCTCTGATACTAAGTTGAATTTAAGAGAGGGAGGGAGGGAGACAATACAAAGAGAAAAGAATTGTATTGAATGATGTGATTTGTTTACAAGAGGTGTATCTAGTCTA	.(((((((((............(((.((((((((((((((((((((.((((((((((((((...((.(..((((.(((((.....((((.(((...(((((...))))).))).))))....))))).....))))..).))....(....)...............).))))))))))))).)))))))))))))))))))).))))))))))))	-68.5
NO107	UUCAUGGGCGUGCAAAGACUACU	scaffold_4:7919414:7919738:-	CCCTGCATCCTTCATGGGCGTGCAAAGACTACTGACCTTTCTCTTACAACCTTCAAAGCTGAGAGATTCTTCTCCCATAAAGAGCAAAGTCATTAGCCTCCCAAAGGGTCCTTATAAAACTTGGCTCCTTAGGACTTGTGCTTCCATCTTCAGCAGCTTTCTGATTGTTATTTGTTGACTCCATCTTGTGATGGCACATTCCTCAATGGAGTATCTCTCCAAACAAGATGGCAAGACAGTTCCATGACCATTTTT	..(((.((..(((((..((((((..(((((...((......))...........(((((.(.((((....)))).).......((((((.(((((.....((.((((..((...........))..)))).)).((((...........(((((((.(..(.....)..).)))))))..(((((((((..(((...(((((.....)))))......))).)))))))))))))..(((((.((.((((.....	-86
NO108	GACAGAAGACUAGAGAGCAC	scaffold_4:7938832:7938938:+	TGAAGGTGATGACAGAAGACTAGAGAGCACAAAGGAGTGAGATGCAATTAAGCTCCATGCATTTCATCATCAGTGCTCTCTATCTTCTGTCAACAGCATCACCAGTG	....(((((((((((((((.((((((((((....((.(((((((((...........)))))))))))....))))))))))))))))))))......)))))....	-49.9
NO109	AUGGAUCAGUGAGACAGGUUU	scaffold_4:7979984:7980300:+	GTGAGATGATCAACCTGTGTTATTTTTGGTTTAAGTGATTGATTGAGTTGATCCAGTTATATTAACTAAAAGTTATTTAATATAAAAATTATAATTTTATAGAGTTTTTTTTAAATAAATTTTACAAGTTAAAATTAATTTTTTTTCAACTTGTAAATTAAAAATTAGACTCCAATTAAAATCTTAAAAATTATTATTTATATAGTAATAGATGATTTTAAGTCTACCATAATTAAATGAGGATCTGATTTAAAT	...........(((((((.((((...(((((((.((((((..((((((((((((..(((((((((.((.....)).))))))))).((((((.........(((((((((((((......((((((((((((((........)))).)))))))))))))))))..))))))...((((((((......((((((((....))))))))....)))))))).......))))))......))))).)))))))..	-61.5
NO110	UUGGUAGCAAGGGAAAGACAA	scaffold_4:8160634:8160755:-	AATGCGCCGGTTATGCTAACATGCGCCCTGTAAATGTCTTTCCCTTGCTACCAAACTTACATTTTGCTTCTTTTTTAAAAAAAATGTAAGTTTGGTAGCAAGGGAAAGACAACCAAGTTTTG	...((((..((((...))))..))))........(((((((((((((((((((((((((((((((...............)))))))))))))))))))))))))))))))...........	-57.4
NO111	AGACAAUUGAUUGUUGGAUAA	scaffold_5:1126801:1127012:-	GTTCTACCACAGACAATTGATTGTTGGATAAATCTAAAACTCCCAGAGAGCTACTATTTCCTAAACAAGAAGGAATACAACCTGTGAGTCCATTTTTAGCCATCCTTAAGGTCCACAGATTTGAAAAGATCAAACAAATATTTTTTGGAATTTCTCCGTGCATGTTGTTGTTAGATATATCTATTGCGGTCATATCTGGATTCGGGTGATCT	....((((.((((....(((((((((((((.((((((..(((.....))).......(((((........))))).(((((.((((((((((......(((........))).....(((((....)))))..............))))....)))...))).)))))..)))))).))))))..)))))))..))))......))))....	-43.4
NO112	GACAGAAGACUAGAGAGCAC	scaffold_5:11875533:11875639:+	TGAAGGTGATGACAGAAGACTAGAGAGCACAAAGGAGTGAGATGCAATTAAGCTCCATGCATTTCATCATCTGTGCTCTCTATCTTCTGTCAACAACATCACCAGTG	....(((((((((((((((.(((((((((((...((.(((((((((...........)))))))))))...)))))))))))))))))))))......)))))....	-51.6
NO113	UCUGACUUGGCAGUAGGACCCA	scaffold_5:16549757:16549870:+	AGCTGCTGGTTCTGACTTGGCAGTAGGACCCAATAACATTGTTGGGTCTGGCTGCTAAGTCAGATCCATAAAACTTCCAAAAGGTTTATTAGTATTGGATCTGGTTGCGCAGCC	.(((((.((.((((((((((((((.((((((((((....)))))))))).)))))))))))))).))..........(((.(((((((.......)))))))..))).))))).	-56.5
NO114	AGACUUAUUAUUGGCCGAAGAUG	scaffold_5:18441029:18441134:-	CTCCTGTCGCAGACTTATTATTGGCCGAAGATGGAGGACGACGTAGAACTTTACGTCAGGACTTGTCTAGTGTGCCAGTAAGACAAGACTTTACGACAGCGTGAGG	(((((((((.((.(((.((((((((((.(((..(.(..((((((((....))))))).)..))..)))..)).))))))))...))).))...))))))...))).	-34.8
NO115	GAGGAGGGAUGGAGAGGGAG	scaffold_5:21497433:21497669:-	TGAGAGGAGCGCTCTCTCTCCATTCTCCAGGGACAAAGAGGTCATTTAGCACAAGGCGATGTGACCGTTGGAGATGGCGAGTCCGGAGAAAACAGGCGTTAGTCTTTCGATTATTATATTATTTAATATTTTTTTTTGAAAAAAAGGAAAATCATTAGAAGAATTTGAATTATATAGGAGCATTAGCGATAGAAATTGAATCGAAGAGAGGAGGGATGGAGAGGGAGAATCAGATAC	......((...(((((((((((((((((..((((.....((((((...((.....))...))))))(((......)))..)))).........((((....))))(((((((.((((((.((((((..((((((..(((............)))..))))))..)))))).))))))..((....))...........)))))))....))).))))))))))))))..))......	-65.9
NO116	UGAAACUACCACAUGAUCUAA	scaffold_5:22458212:22458507:-	AGGGGAGCAGGCCCAGATTGATGCGGGAGCAGTATCACCACCAACGGGCTGGACTATATACAACAAATTAAAGTATATTTTCTTCATCGAATGCAAACAAGATTTGATTCCTTGTTTTCTTTATGAAAAATCTCTAAAATAACCTTACCATCTACAACATCTAACACCCACCAATGATTGTGTATTTAACAAGCAACAATTTGAGACTTAAAGTAGGATTTAGAATGAGAAGTAGCTAGGGTTTTTTCGTGATGC	.(((((...((...(((((.(((.((....(((.(((((.....(((...(((..((((((...........))))))..)))...)))..(((.((((((.........))))))....((((((((((.(((((...((..((((...((((....((((.((..........((((((((.........)).))))))...........)).)))).)))).))))...))..))))).))))))))))...	-59.5
NO117	UGGUGUUGUUGGAUUUGUCUU	scaffold_5:22904258:22904427:+	AAGATCTCGACGAGTCGAATCCAACACCATTATCAACCGTGATCGAAGTGGGCAACATGAGCCGCCTGAAGGTAAATGAGCCTTGACACATTTGGACGGATCGTGTGACTCATTTCGATAACTGTTTTGTGTCCTTTCTTGGTGTTGTTGGATTTGTCTTGTCAATATCT	.((((...((((((.(((((((((((.(((((..(((.((.(((((((((((..((((((.((((((.(((((......))))).).......)).))).))))))..))))))))))).)).))).............))))).))))))))))).))))))...))))	-63.2
NO118	UUAUGCAUUUUUGUCCCUCGC	scaffold_5:24270214:24270485:+	TCCTTTTCTCTTATGCATTTTTGTCCCTCGCCAGTCTCGCCCATATTGTTAATTTGCTCTGATAAGGCCATGGTGCAATTCACGGAAATGAGCTACGTTCTAGTTTTCTTTTTTTTAAAGATGTTTATAATTTGCTCCCTCTCAAAAAGGGGAGGGGTTCTTTGTTAGGTGGAAAGAAGACAAGAACATGCTGCTTGGTGTCAGTTATTGTGCGCTATTGATGGATGGGATCGGCAGGAGACAAAAATGGCATAA	((((((((((((((((((((((((((((.(((.((((((.((((...........((.((....)))).((((((((....((.((..(((((...(((((.(((((((((((..((((((............((.(((((((......)))))))))))))))......))))))))))).))))).....)))))...)).)).....))))))))..)))).)))))).)))))).))))))))).))))))	-97.7
NO119	UUGUUUGGUAGCCAAGGACGAU	scaffold_5:6548230:6548375:-	ATGAAGAGTCTTGTTTGGTAGCCAAGGACGATTTTGCCTGTTCCCACAATGAGGTGCCTAACTTTAGATGAATATACAAGTTAGTTCCCTCGTCGAGGCTCCCAGGCAATCATCAGCTTGACTAACATGACAGGCAGCTCTTCATG	(((((((((((((((((.(((.((((...(((.(((((((...((.(.((((((...(((((((((........)).)))))))...)))))).).))....)))))))..)))..)))).))).)).))))))..))))))))).	-49.7
NO120	UCCAGUGAGAUUGUUGUGUGA	scaffold_5:721616:721923:+	CATTAAGCATTGGCTGCAATGGTGATTCTTCTTCACTACAATTGTTTCGCAATGGAGGTCCACACAAGAAAGGATTACCTTCATAACTGCTTTCATCAAAGGTCCCAAACTGATATTTCCTCTCTGGAGTTTCACCTGACAAGTTATTGTGTGCCACACTGAAAACTTCTAGAGTGTTGAGTACAGTGAGTTGTGGAGGGATGACACCATTCAAGTTGTTGTAAGAAAGATCCAAGCTCTCTATCTGCTTTAAGT	.(((((((..(.(((.....))).).......((((.(((((.(((((((..((((.((((...(((.(..(((((..(((.(((((.((((.........(((((....(((...((((.....))))..)))..(.((((.((((((((..(.(((((............))))).)..)))))))).)))).).)))))..........)))).))))))))...)))))....((((...((......)).	-79.4
NO121	UCUAAGGAAGAACACUUGUGA	scaffold_5:7819732:7820043:+	TGTAGTTAGATCTAAGGAAGAACACTTGTGAACCCATTATTTGTTGATAGTGAAAATTTTTTAGGTGGATTACTGTCCTGTGATTTTTCCCGCATCGGGTTTTCCACATAAGGATTTTGGTGCTGAGTTGTGTGATTGATTGTATTATTTTATTGATTGGTTGATCCTAGTTTTGATTGCATAAAAAAGAAAAAAAAATTGGGACTTGTGAATTGTTTATTCGTTTAGATTAGTGTTTGGTTTTCCCAACAATTG	.((...(((((((((((..(...((((((((..........(((((((.((((((((((((...(((((..(((....((((........))))...)))..)))))..)))))))))..((.(((((((.(..((((............((((((((......((((((((((.....(........).....)))))))))).....((((.....)))).....))))))))..(((.....))).))))..	-76.3
NO122	UCUGGAUCUCUCAAGGAAGAACA	scaffold_5:8575692:8575949:+	ATCAAGCTCCAATACCCTTTGGACCTTAAAAGGTTTTCCATGAGCATGCTCCAATGGTCATAATAACCATCGAAACGTGGGATAGCTGGTTGTAAAAAACTCTTCTCTTCACTCATCTCGCTTTTCGCTCTGTGTTTGGGTCTCTCAAGAGAAAAACAACTGCTGTGTTTTCTTCTTCTCGCTCTGTGTTTAGATCGCTCAAATGGTCTCTCTTTTCTCTCTGTGTCTGGATCTCTCAAGGAAGAACAACTGCTT	..((((((((((......)))))........(.((((((.((((...(.((((.((((.......))))..((((.((((((((((.((((((......(((((......(((((...(((..........)))..))))).....)))))....))))))))))...........)))))).........((((((......))))))....))))..........)))).).)))).)))))).)....))))	-54.1
NO123	UCAUGUAAAUGCUGUUUGGGU	scaffold_5:990629:990984:+	ACCCAATCTCTCATGTAAATGCTGTTTGGGTCGATCAAAGGTTTGATCTCTAAGAGACCAATTCTCTCTTCCTCCAAACACCCATAACAACGACCACACCAGTCGCCAACCAAAGTCAATAATGCTAGCAACATCCAAGCCCCCATTTTTTTCATCATCATCTTCGATAATTCTAGGAAGTACTACGTAGAATATTGTTGTTTGTTATGTCATATGTGCATTCGGGCAACCATAGAGGTCTTATTTATACTACGT	.(((((.....(((((((.((((((((((...((((((....))))))...((((((.......)))))).((((.......(((((((.((((.......)))).....................(((((((.......................(((......))).((((((.(........).))))))..)))))))))))))).....(((((....((....)).(((...((((((((((.......	-73
NO124	UGCAAUUAACUCGGUAAGAUCG	scaffold_6:15761571:15761779:+	TTGGTGCCGCTGCAATTAACTCGGTAAGATCGAGGTCATATCCACAAATCCATCAACTATTTTTTTAAATCCTCACATCAATATCACATCTCAAAGCTCTCTTCAACTCCTTTTCTGTTATTATCTATTTTTTTATTTGTAGTTTATACAGTTAACCTCATTGTGGTTCGACCCTGGTCTCGCCGGGTTATTTATTACTTCGACACTCC	..((((.((..(.(((((((((((..((((((.((((....((((((...........((((....))))............................................((((......((((..........)))).....)))).........))))))...)))).))))))..))))))))...))).)..)).))))..	-41.7
NO125	UUUGAAACAAGAGGGACUAUU	scaffold_6:20578068:20578233:-	TAAATGAATTAATTAGTCCCCCTTGTTTCAAAAACTTATTATTTAGTCATTTGATTCGTGTTGATCACGCTTAATTCAATACTACTTTATTCCAAAATTCTTTTTTTTTCCACGGAAAGGACTGAATAATTAGTTTTTGAAACAAGAGGGACTATTTAATTCATTT	.(((((((((((.(((((((.(((((((((((((((.(((((((((((.........(((((((...........)))))))........................((((....)))).))))))))))).))))))))))))))).))))))).)))))))))))	-64.4
NO126	GUUUGACAGUGUGGUUGUGGGUG	scaffold_6:23416796:23416934:-	CTGGAAAATCCATCTTGCAGTTGTCGAAAAGGAAGTAGCCATATTTTGCTTTTATTTAAGGTCAGGCAGGAAATAGGATATGCATCCATGTCTAGTCTACGAGCGAGTTTGACAGTGTGGTTGTGGGTGTTTTTTAAAT	.((((((((((((.(..((.((((((((..(...((((.(...((((((((............))))))))....(((((((....))))))).).))))...)...))))))))))..)..))))))..))))))...	-32.6
NO127	UACAAUGUUUAACUGACGACA	scaffold_6:23607257:23607450:+	CAAGGGATTAGTTGTTGTTAGTTAAATGTTGTGATAATTGGATAATTTGAATTCCCAACTTTTTTTTTCCCAACTTTTTGGATCAAATATCCAACGGCATTTAATGCATAGGTTAGAAATGGTGATGATATGAAAATTTTGAAATTTTAAATTGTTTAATCATTACAATGTTTAACTGACGACAACTACCAACA	....((..(((((((((((((((((((((((((((.(((((((((((((((....(((..(((((..(((((.....((((((.....))))))..((((...))))............))).))......)))))..)))....))))))))))))))).)))))))))))))))))))))))))))))....	-60.4
NO128	UCUGGCCGGAAAAAGACCGCGA	scaffold_6:24094430:24094589:-	CCGCCGACGCTCTCTCTCTCATCCGATCTCCACTTTCCGGCCGTCTCCAGCCTCCGCACCACCATAGAAAGGTTTCTCCCTTGCTGTAAAGAAAAACCCCGGTGGTTGTCATCGTTTTCGCCGCCTCATCTGGCCGGAAAAAGACCGCGATCGTCGGCTG	..(((((((...........(((((.(((....(((((((((.(((...((....))......((((.((((......)))).))))..)))........((((((.............))))))......))))))))).))).)).))))))))))..	-47.5
NO129	UCAGUGAUCAACAGGUGAGGCUU	scaffold_6:24556527:24556658:+	AGGGTCTAGCTCAGTGATCAACAGGTGAGGCTTGCCTTGTCCCCGTTCTGAGTTCGACCCTCTATGTGCACGCCTGTCACCTCCGCGGTGCCTTACCTGTCTGCTGGGCTTGCAGGATGTTCAATAGACCCG	.(((((((((((((((....(((((((((((((((..............(((.......)))...(((((....)).)))....)))).))))))))))).))))))))..((.....))....))))))).	-45.4
NO130	UCCCAAGCAGUAGAAGCUCUC	scaffold_6:24810272:24810545:+	AAAATTCAAATCCCAAGCAGTAGAAGCTCTCTCTACCAATTCGAAATTGAATTTAAATCTTAAAATCAAATGGTATGCAATCTCTTCTTCATGTATTGATTTCTTCCATTTGATCTTTATGCTGTAATAATCTGAAGACTTAATCTTTATTTTCCTTTTGATGATTTTCGGTTGTTTTCTGTTTGTTTTTGTTTATTAATGTAGGCTTTGCCGAATCAGCAAACTGTTGATTATCCAAGCTTCAAGCTTGTTATT	.....(((.(((((((.(((((((((((.........((((((....)))))).......(((((((((((((...(.((((....(.....)....)))).)..))))))))).)))).(((.........((((((.....))))))..........(((((((..(((((.....(((((((.....((((((....)))))).....)))).)))..)))))..)))))))..)))....))))).)))))	-53
NO131	UCAAUUAUGGAGUGGCAGUAU	scaffold_6:24839324:24839451:+	AGGGGTGTTGATAATGCCAATCCATATTGTTATAATATCACTCAGCTCAACAAAGTCATTTAAACTTGTAATTGTGGTACTGACTTGAGTGTCATTATCAATTATGGAGTGGCAGTATCATTGGCCTT	.(((((..(((((.(((((.(((((((((..(((((..(((((((.(((((((...((........))...)))).....))).)))))))..)))))))).)))))).))))).)))))...)))))	-40.2
NO132	GACAGAAUGAGAAGUGAGCA	scaffold_6:25766661:25766768:-	TCTGGAAGCTGACAGAATGAGAAGTGAGCACGCAAAAGCAATGGTATAGATTTATACAAATATGCCTCTGTGTGCTCACTCTCTTCTGTCAGTTTCTAATGTCCAGAA	(((((((((((((((((.((((.(((((((((((...(((...(((((....))))).....)))...)))))))))))))))))))))))))).......)))))).	-52.4
NO133	AAUGGAUAGGGAUGACAUCAGCA	scaffold_6:6497069:6497316:+	TTTTTCAAATAATGGATAGGGATGACATCAGCATGCTCCATTTCTTGTCTTAAAACAGGGCCCAAGCCCAAAATATGATTGGGCCTAAAAGAAATCATACTAGAATTTTTTATTGTGCAGCAGCGCTCAACGTCCAGGTTGGTTTCGCGTAGAGTCTGGAATGATGGAGAGAGTTCCAGAGTTCTAGTAATGAATCAGTAGGGCTGCTTTTAGGAGCCAGTCGGTCTTCTTTTCTATTACCTTCTCTT	.........(((((((.(((((.(((....((..(((((....(((((......)))))((((..((((((.......))))))..........((((((((((((((............(((.((((.((((((.....))....)))).)))))))......(((((....))))))))))))))).)))).......))))........)))))..))..)))))))).))))))).........	-69
NO134	UCAAGCAUGCAUAUAACUUAA	scaffold_6:9566190:9566428:-	ATTAACTGAATCAAGCATGCATATAACTTAATATTATACTGAATGGCCATGAGCTCCATGGACATGTCAGTTGTGTGCAAAGAATGTGACAAACATAATTTTTTTTTACAAAAGATTCACATTAGACAGAACCTCTCTCTCTCTCTGTCCCTCTCTCTCCCCGTTGATCTCTTCCTCCTCCATCAGGGTTGCCATTTTGGTATAATATTAAGTCGCCTGCATGATTGATTATCTTAATA	(((((...((((((.((((((....((((((((((((((..((((((...(((.((.((((..((((.((((.((((.((((((((((.....))))..)))))).))))...)))).))))..((((((.............))))))...........)))).)).)))....((((.....))))..)))).))..))))))))))))))....)))))).))))))...))))).	-65.6
NO135	GUUUGGAAGUGUAGUUAUGGUUA	scaffold_7:14095531:14095886:+	CGTAGAACTTAATTATTAGTAACTTGTCTTTCAAACCCTGCCCCCGACGAAAGTACTGAGTCAATTTACCTCTTATAGACGAAGGAAGATTTGTCATGGAGGTGGAACCCAGGGGTGAATGTCCCATTCACCTTCGTCATCTTCAGTGTTAATTAAAAATATATTAAAAAAAATTATTTTTAATATTACTATATTAAAATCATTAAAAAAACACCTAAAATATATTAATTTAATCTTTTTAAATGAAAAATTAAA	....(((..(((((....((((((...(((((((((.........(((((.....(((.((...(((((((((....((((((......))))))..))))))))))).))).((((((((...)))))))).))))).(((.((((..(((((......((((((...........(((((((((....)))))))))......................(((((((((((((.((((.....)))).))))))	-78
NO136	UAGUGAAUUCUAGGUCUCAAUC	scaffold_7:4183907:4184211:+	AGGTTTAGCCTAGTGAATTCTAGGTCTCAATCCTTTTCATTCAATCCTTTTAATCTATTCTACATCAATTGATATTGGTCCAACATCTGTTGGTATCACAGTTTGACTTGATTTGAATCCTAAACAACCATAAAAAGAAGAAGCCTGTTCTAAGTTTATGGGTCAAGGTTTAAGATGTTGTTTAGTGTTTGAATTGAGGTTAAGCTATGATATTAATTGATGCAGCACCAATATCAATTGATGTAAAACTGGCAA	.(((..(((((((((.((((((((((((..(((((((..((...(((((((...(((((.(((((((((((((((((((.(..((((.((((((((((.((((((((((((((..((..(((((((((.((.........((((((..((((......))))...))))))...)))))))))))..))..)))).)))))))))).)))))))))).))))..).))))))))))))))))))).)).))).))	-128.8
NO137	UUAGGAGAAAAAUGUUUGGUG	scaffold_7:535824:535905:-	TTATCTTCAACACCAAACATTTTTCTCATAATTTTATATATATATATATAATTAGGAGAAAAATGTTTGGTGTTGAAGATAA	.((((((((((((((((((((((((((.(((((.(((((....))))).))))).)))))))))))))))))))))))))).	-44.6
NO138	UUUGGUUUUGGACACGUGGCAUC	scaffold_7:634233:634373:-	TTAGCTTAGGATACATGTGGTGATTAAAAGGTGCTGTGTCCAAAACTGAATTTTGAGCCTTTTTTTTTTATTTGTAACCTGTAATTTTAGAAAAAAAATGTCTCAAAATTTGGTTTTGGACACGTGGCATCTTTCATGCTA	.((((......(((.....)))....((((((((((((((((((((..((((((((((.(((((((((((....((.....))....))))))))))).).)))))))))..)))))))))))..)))))))))...))))	-49.8
NO139	UCCAACGGUGAACAAAAGAGAU	scaffold_7:7868160:7868495:-	CTTGTAGTTCTAATCTTAATATATGTCCAAACTTAACTTGATTGTTTTGTTCATTGTTAGAGCTAACCATTGGAACATTTTCCACATAAAAACATAGAGACATGATGGCAGCACACAAATACTAGAGAGAACAAAAATTCTAAGAAGAGAAATTGAGTCCAAGAAGCAGATTAGTTCAAGAAGGAAGAAGAGAATTACAGAATTACGAGGCCATTATCTCCCAGCACACTGATTGTAACGATGATCCGTTCGGTC	.((((((.................((....))....(((((((.((((((((((((((.((....(((((((((((...(((.((((.........((((..(((((((..(................((((.....((((......)))).(((..((...))..)))....))))...............((((....))))..)..))))))))))).........((((((.((((......)))))))))	-69.7
NO140	UACCUAAAAAUCUUUGUAACUG	scaffold_7:8558268:8558501:-	GTCTGAGGTGTCTGTTTCAACGATCTTAGGAGCTAAAGGATTTGATAAATGGAGGAGAGGAATGGTCTGTGTTTGTTGTTTGATCTGTTTGACAAGGTTTGTATGGTGGTCAGACCAAGAACCGGGTTTTTTCTTAACCTATCATGTAAAGGTTTTGCAATACGACTAATATTGGGGTAATAATCGAGGACATAATTAAGGCTACCTAAAAATCTTTGTAACTGAATTTTATTA	...((((((.((.(((.(((.(((.(((((((((..............((((.(..((((((.(..(((.((((...((((((((......(((.....))).....))))))))...)))))))..).))))))..))))).((((...((((((((....(((......)))..)))).))))....))))......)))).)))))..))).))).))).))))))))...	-49.2
NO141	AGGUGGGGAGAUUGUGAUGUUU	scaffold_8:12842068:12842429:-	AACTTTTATAAGGTGGGGAGATTGTGATGTTTTGAAATTTAATGAGTTGGTAAAAGGCAATAAAGCCATTGAAGGCTAAAAATGAGTATAAATGAATAAGGGGTATTGTAGTAATTGAACAAAGAGTTGATAAATATAAATAGAAAAGAAAATAGAAGAAGAGGGCTGTGTTTTAAGAGTGAAAACTGACGGGAGAAGAGAAGAAAAGGGGAGGAAGAAGAGAAAAGAGGGAAAGATAAGGAAAGGAGAAGAGAA	(((((..(((..(((..((((((.((((((((......(((((...(((.......((((((.((((......)))).........(((......))).....))))))..........)))...)))))..................((((((((((...(((((..((((((...(((....)))..(....).....................................)))))).................	-48.4
NO142	UGAAAAGCGAACUAGGGAAGAC	scaffold_8:13029410:13029658:+	AAAATGTTTTTTTGTCATCTTGGAAGTTTGTTCCTTTAAGCTCCTCGTGTTCAACCTGCAATTCAAAATGATCGACAGAATGATTAGAAAACTAAGTAAAAATCAATAACAAATCAGAAAAAAAAAAAAAGAGAGTAAAGTATTGAAAACAGACACGAACCATGACACACACGCCAAAAAATAGAACAGAGAAGGAAACTGTTTGCAACGGGAACTATGAAAAGCGAACTAGGGAAGACGATACAGATC	....(((....(((((.((((...((((((((..((((((.((((((((((.....(((.........((((((......)))))).........)))....((((((.....((.................))......)))))).....)))))).............................((((..((....)).))))....)))).)).)))).)))))))).)))).))))).)))....	-38.7
NO143	AUAUGUGUAGAUAUGAUGUUUGA	scaffold_8:13840234:13840473:+	AATTGAAAGAAAAATACCATAGCCACATGTTTATTTTTGTGATTTAAAAAAATTTTAATTTTTTTTATTTTAAATTAATATTTTTAAATCATTTTAATATATTGATGTTAAAAATAATTTTAAAAAAATAAAAAAATATTATTTTGATATATTTTTAAATAAAAAATACTTTGAAAACAATAATACTTTTAAAAACATTCTAAAAAAATATGTGTAGATATGATGTTTGAGAGTTTAGTA	.((((((....(((((.((((..(((((((((.(((.(((..(((((((..........((((((((((((..((((((((..(((((....))))).)))))))).((((((....)))))).)))))))))))).....(((..(..(((((((.....)))))))..)..)))..........))))))).)))....))).)))))))))....)))).))))).....)))))).	-36.7
NO144	AACGAAACUGGUUGGAGUUGCU	scaffold_8:16698365:16698567:+	TTGTAAGATATCACGATGTGCGATTCACGGGCAGATTCTGGACAACATTGTTCAACATGATGGGAACAAGGCTGAAGTTTTCCACTGCCAATCATTCGCAAACTGATGGGCAGACAAAAAGGATAAATGCTTTGCTGGAGGAATATTTGAGACACTACGTGACAACGATGCAACGAAACTGGTTGGAGTTGCTGGATAGTGCA	.((((...((((.......(((((((.(((.(((.(((.(.....(((((((...((((.((....))...((.((((.((((.(((((.((((.........)))).))))).((.((((........))))..))..)))).)))).))......))))..)))))))...)))).))).))))))))))..)))).))))	-49.9
NO145	GAUUUAACCGUUGGAUCAUU	scaffold_8:8443072:8443368:-	GATTTAGGGTGATTTAACCGTTGGATCATTCTGAATTTGAGAAGTATTGTGCATGATTATGAGATCTATATTCTGACCGTTGCATTCTAAAATAACATCTAAGGTGGATGTCCTATTGCCTTTTGACTCTATTGTTAGTTTTGGCCAAATTTAAGAAACTAGTAATAGATTCAAAAGACAATAGTTCATCCACCTTAGCTTTTGTTTTAGAACCCAAAACTCAGAACATACATCTTAGAATCATGCACATTATAT	(((((((((.(((((((((((((((((.((((((.((((.((.(((.(((((((((((.((((((.(((.((((((...(((..(((((((((((...((((((((((((..((((((.(((((((.(((((((((((((((............))))))))))))))).))))))).))))))..))))))))))))...)))))))))))..)))...)))))).))).)))))).))))))))))).))).)	-150.3
NO146	UCAAAAGGCAAUAGGACAUCC	scaffold_8:8443168:8443273:+	AAGCTAAGGTGGATGAACTATTGTCTTTTGAATCTATTACTAGTTTCTTAAATTTGGCCAAAACTAACAATAGAGTCAAAAGGCAATAGGACATCCACCTTAGATG	...((((((((((((..((((((((((((((.((((((..((((((..............))))))..)))))).))))))))))))))..))))))))))))...	-49.7
NO147	UUUUUUUAUAUGUUUUUGAU	scaffold_9:10202591:10202777:-	ATATTAAAATCATAAAAAATATTAAAAAAATATTAATTTAATGTTTTCTCATGTCTATACACTTTTAAAACACATGTAAAAATTAAATACCAAACAACCTCCCATTTAAGGCACCGTTTGAGAACGCCGTGCAAACCGCGTTCCACAAAAAAATAATTTTTTTTATATGTTTTTGATTTTTTTAATG	.((((((((.(((..(((((((((((..........)))))))))))...)))...........((((((.(((((((((((........(((((..(((........)))....))))).((((((.((....)).))))))................)))))))))))))))))...))))))))	-31.6
NO148	UGGACCAACCAAUUGUAGAAU	scaffold_9:11845778:11845980:+	CTTGAGATCATGGACCAACCAATTGTAGAATTATATAGCATCCTATTTTGCGAATTAGAAAACTCAAATCATTTTTCTCTCACCTCTTAATAAATATTTTGTTTTTTTTATAATCAAGGTTATAGCTTGTTCATTTTAAAGTTGATGGTGTGGATAGATAGAATGATATTTCATTCTAAAATTGGTTGGTCCATAGTCTAGAA	....((((.(((((((((((((((.((((((......(((........)))................(((((((((((.((((((.(((((........((..(...(((((((....)))))))...)..)).......))))).)).))))..))).)))))))).....)))))).))))))))))))))).))))....	-53.1
NO149	AAGCCAAGGGUGACUUGCCUGA	scaffold_9:12179618:12179722:+	CCTTGTGTGGAAGCCAAGGGTGACTTGCCTGAGCATTTCAGAAAGGTTTCTATATGAAAGCTTTTTGTTAGTTTTGCAGGAAGTCAACCTTGGCTTTCCTGTAGT	.((...(.(((((((((((.((((((.((((.......(((((((.((((.....)))).))))))).........)))))))))).))))))))))))...)).	-44
NO150	UCUGAUAUCUUGCUAGACUCA	scaffold_9:2073286:2073411:-	GAGTGTTTGGTCTGATATCTTGCTAGACTCACATGCACTTGGGTTCAACCCGTAGCTAAACCCAAGAATGTTTGGCCTGGAAGTAATGTCACTTGAGTTTGGCATTTTATCAAGCCTTGGCATTTT	(((((((.((..(((((...(((((((((((..((((...(((.....)))...(((((((........)))))))..........)).))..)))))))))))...)))))..))..))))))).	-43.3
NO151	GAGGACAUAGAAGGGAUUUAU	scaffold_9:6310848:6311167:-	CTCTTTTTCTTTGCATGGACATATCCTTCCATGGACTTATCATTTATAGATTTTTGTTGTTTACAGGAAATATCAATCTCATATTCGAGGCCTCAACGTTTGCGATCGCCACAATAAATTTTTGAACGATTACGGTAAGATTACTACCTCTAATCTGTTTCTTTAATCGAATTAAGTGATCTTGCTGTATGGATTTATCTGTTTAAAGGGATCGATAAAAGTTTTATAGATGTCAATTTGAAGGAAATAATGTTG	.((((....((((((((((....((((((.(((..(((.((((((.(((..((((((.....)))))).(((((..((((......))))....(((.(((((((((.((....(((((...((((....(((((((((((((((.....(((((.(((.....))).).)))))))))))))))))))....))))...)))))..))))))).)))).))).....)))))...(((((((((((.(((....	-74.6
NO152	UCAAAGUGGGUCCUAGAGAGC	scaffold_9:6378857:6379029:-	TCTTGTTAGTTACCCTCTGCGATCCACTTTAAAGAAATGGAGAGATATAAGTAGGAGAGAGAAATCCTAGGTGAAGATATTCTTATTATTTTTGGTGGGTTATGAATTTTATATTATCTCTTCTTTGTGTTTGTTTCTTTCTTCAAAGTGGGTCCTAGAGAGCAACTATTAGG	.((((.(((((.(.(((((.((((((((((.((((((..((.((((((((..((((((((.....((((...(((((((.......)))))))..)))).(((((...)))))...)))))))))))))))).))..)))))).)))))))))).))))).).))))).))))	-54.4
NO153	AAGCGAAAAACAUUUUGAACCGC	scaffold_10:17285000:17285281:+	ATGCATTTCTAAGCGAAAAACATTTTGAACCGCTACCGCTATCACAGTCCCAAACATGGAAACAAATTCTGAATTTAAAATTTTATCGTAATCTTTTTCCCTTTTCGTGAGAGCATGGATAGCCATCTTAATTTTTATTGAACATGTTAAAAGGAAAAAGCCCTGTATCGAGGAACAACCCAGTATGGTCTATGGCTCTGTCTCTCTGTAGTGATATTTTTTCTTGGCTACCCCCACTCCACCAATTCATGTAGT	....((((.(((((((((((((...(((((..(....(((.((((...........((....)).....((((........)))).....................)))).)))..((.(((((...(((((....))))).........(((((((((......(((.(((..(((..(((..........)))...)))..))).)))......)))))))))))))).)).................)..))	-52.7
NO154	GGUUGUCUGGUUGGUGCAGUUGG	scaffold_10:18086776:18087029:+	TGAGCAGGAAAACCATAGTGCAAACGCCACGCGACCGTTCTTGTGGGCCCAAACTGGGAATCAGGCAAGCAACGTCAGGAGGGAGCGTCACTGCCGGTGAGATTAATAAAAGCGAGATGGGTTCTATTCGTGACACGTGGGAAATGATGTAGTGATAAATCGACATAAAAGAATCATTTGACTTATTTTATGTCAATTATAATAAAAGGGCGAAAATTGTCGGTTGTCTGGTTGGTGCAGTTGGTTTTCACTCT	.(((...((((((((.(.((((...((((.(((((((......(..((((..((((...((((..(..((...((((.((((((((.(((((((..((.......))....)).)).)))))))).))).))))..))..)...)))).))))........(((((((((...((....))....))))))))).............))))..)......))))))).))))...)))).))))))))).))).	-74.5
NO155	UGGGUGGGAGGUGUGGUAGCU	scaffold_10:1871263:1871424:+	AGGGTGTGTTTGGGTGGGAGGTGTGGTAGCTTTTTTTTTTAAGGTACCACCTTCTTAAAACACACACCACACTTTCTAAAAGCAAAAAATATATGCTTTTAATAAGATGTGTGGTAGCTTTTTGAAAAAAAACAATCACACCTCCCACCCAAACACCCTCTA	((((.((((((((((((((((((((((.(.(((((((((.(((.((((((..................((((((..((((((((.........))))))))..))).))))))))).)))...)))))))))).)))))))))))))))))))))).)))).	-73.2
NO156	UUUAAUUUCCUCCAAUAUCUCA	scaffold_10:20020286:20020432:+	CTTTTTACTGTTTAATTTCCTCCAATATCTCATGTCTGACCACCTCTTCATTTATAATTCTCGGATATGTTTTCATCTATGGTTCTTGGATGCGATCTTGTTTCTTTTTCAGTGTGTGAGGATTGGATTAAACTGAACAGATTAAAA	.......(((((((.(((..((((((.(((((..(((((.........((((((....((..((((........))))..))....)))))).((.......))....)))).)..)))))))))))..))).))))))).......	-30.1
NO157	UUGUUUGGUAGCCAAGGACGAU	scaffold_10:7227628:7227773:+	ATGAAGAGTCTTGTTTGGTAGCCAAGGACGATTTTGCCTGTTCCCACAATGAGGTGCCTAACTTTAGATGAATATACAAGTTAGTTCCCTCGTCGAGGCTCCCAGGCAATCATCAGCTTGACTAACATGACAGGCAGCTCTTCATG	(((((((((((((((((.(((.((((...(((.(((((((...((.(.((((((...(((((((((........)).)))))))...)))))).).))....)))))))..)))..)))).))).)).))))))..))))))))).	-49.7
NO158	UAUGUAGGAGUUAUAGAGAGGUU	scaffold_10:9783741:9783968:-	TAACATTATCAAAAAACTCTTTGTGTCTTTACAGTCTTTTTTATGTTAAAAAAAAATTAATCTAACCAAGATAGAGCACGGGTCAATAGACTTTTAACATACACTAGTTAATGTTTTTTTAGATGGTGATTTTTTTTTCATCATTTAAGAATAATTAAAAATATCAAAATTACAATATAATTGATTTAAAGATATTATGTAGGAGTTATAGAGAGGTTGAAATTTCAT	........((((....(((((((((.(((((((((((((..(((((((((.........((((.....))))........((((....)))))))))))))......(((((...((((((((((((((........))))))))))))))..))))).............................))))))....)))).))).))))))))).))))........	-45
NO159	UAUGUAGGAGUUAUAGAGAGGUU	scaffold_10:9804361:9804583:-	TATAAGGTTTATTTTTGTTTCTTTTCTATAGGTTTATCATAGTCTCAAATAAATATATATTTTATGGTTGGTGTTTAATTTTATGAGTATCTATTTTTATTATATAATTAAAAAGAGTTTATAAAAAAAGATTATTAAATCAAATAGAGTTCATGATCTGAGTTATTGGGGGACCGGGATTTAAAGATATTATGTAGGAGTTATAGAGAGGTTGAAATTTTAT	.(((((((((..........(((((((((((.(((..((((((.((.............((((((((......(((((((.(((((.............))))).)))))))......))))))))........(((((((...((((........))))......(((....))).))))))).)).))))))..))).)))))))))))...)))))))))	-40.6
NO160	CUUUGUUAUAUAUUUGGAUUGU	scaffold_11:11284091:11284246:+	GAGGGAAGAGAATAGGGAGTGGATAACAAAAAGAAAAATGATTGCATCAGCCATATGGAATGATTATAACACTCAAAGAAACTAGTAATTGAGTGTTAATTATATGTGTTTGTTTTTATTATGTCTTTGTTATATATTTGGATTGTTTGTTGACTT	.(((..((.((((((.(((((.(((((((..(((..(((((..(((..((((((((((........((((((((((............)))))))))).))))))).))))))..)))))...)))))))))).)))))...)))))).))..)))	-30.8
NO161	UCGGUGAUGAGAGAGAGCAGA	scaffold_11:12010708:12010892:-	TGGAAAATTGTCGGTGATGAGAGAGAGCAGAAAACACATGAAAAGCAATGTGTAATTGCTTTTCACATATTGCAGTTCAACCTCAGTTTGAACTGGGACCCACATAAAAAAAACTGTGGTTAGTGGTTAACCAAACATGTGTTACACTGCTTTTCTTTCAGCCGCAGCCGCAATAGCATATCCAA	((((...(((.((((..(((((((((((((..((((((((.((((((((.....))))))))((((...((.((((((((.......)))))))).)).(((((..........)))))...)))).........))))))))...)))).))))))))))))))))..((....))...)))).	-61.4
NO162	UGUGGUUGUGAUUGCUUUUUA	scaffold_11:1273280:1273414:+	GAAAAACACTTTGAAAAATAACCACTACCACACTCCCAAACGCGCTCCTAAAATAAATTTCAGGTAATTGCGTTATCCAATTAACTTAAATATCTATTTGAGAATGTGGTTGTGATTGCTTTTTAAAGTGCTTTT	.((((.(((((((((((.(((.(((.((((((......((((((..(((.(((....))).)))....))))))..........(((((((....)))))))..)))))).))).))).))))))))))).))))	-36.4
NO163	ACAUUUGAUAGAAAGCUCCUG	scaffold_11:1332580:1332782:-	CTATTCTCTAACATTTGATAGAAAGCTCCTGCCTTCAAACTTATGAAACTGCTGGTTATAAACACTCTTTGCTATGGTTGTCTTCCCTACTCCACCAATCCCATAGAGTATATCAAAGGCAGAACTGGGGGAGCCATATTCTTGCAACCATAAGTTGATATGTTTTACTAGAGGATCTTTTCCAATGAAATGAAGGGGGATAT	.((((((((..(((((.((.(((((.((((...((((......))))....(((((...(((((.((...(((((((((((((((((((.((..((.....................))..))..))))))))..........)))))))).))).))..))))).))))))))).)))))...)).)))))..)))))))).	-47.7
NO164	UCUGGACGCUCGCUUUCGAUG	scaffold_11:13410569:13410893:+	AGGCCCTAGCTCTGGACGCTCGCTTTCGATGTGGGATATTATATTATAAATGATGAGTACTAATGACTTTTTAATATATACATGTAGATTCATTACTTAGTACGAGAGACTTAGAAAGCAACAAGAACCATCTATCAAGGCGTAAATGAGATTGGATATATTGTGGCTAACACTACACTTAATTTGTGTCGTGGTGAACTTTAAAGGTTGGGAAGGCTGAGTATCTTGAAGCGACATCAACGGAGTATGAGATTG	..((((((((((((((((...((((..(((((.(((((...((((((...((((((((.((((((...............))).))))))))))).......(((((.((((((..(((.((((...(((....(((.........)))...))).....)))).)))..(((.((((.......)))).))).(.((((.....)))).).....)))))).)))))...((((((...((.((((........	-91.4
NO165	UUUUUAAUAUUUUUAGAUCGU	scaffold_11:15774526:15774801:+	ACTTTTTAAAATGTTTTTCGTTTGAAAATACATTAAAATAATGTTAATTTATTTTTTAAAATTTATTTTATATATTAACATATCAAAACAATTAAAAAGCATAAAAAAATTAATATGAAGCAAAAAAAATTATTAAAAAAAAAACAGCCACACCATGTAAACAAATATACCCTAAAAGGCTATTTGGAATTGTGCTTCAAATGATGTTTTCTAAATTTTAAAATTTTTATTTGTTTAAAATTAATTTTTTAATAT	.........((((((((((....))))).)))))......((((((((.(((.................))).))))))))...(((((.(((.(((((.((.(((((((((((...((((((((((((((.((((((.......((((.......(((........))).......))))..((((((....((.((....)).)).)))))).))))))))))))).)))))))...))))))))))).)).)	-40.1
NO166	AGGUUGUUUAGGAGAAGGAAU	scaffold_11:1734324:1734479:+	TTGAAAACAACAAATCTTAGCCCTCCAAACAACCATTATAAATATTATATAAATAAAATATTAAAAGAAAAGGACTACTTATTTGAAAGCTAGTACAGTTCTAGCTCCTGCATCAAAAGGAAAGCAGGTTGTTTAGGAGAAGGAATTGTTGTTTCA	.(((((.((((((.((((....((((((((((((...............................((((....(((((((......))).))))....)))).((((((........))))..)).)))))))).)))).)))).)))))))))))	-39.6
NO167	AGGUUGUUUAGGAGAAGGAAU	scaffold_11:1820771:1820926:+	TTGAAAACAACAAATCTTAGCCCTCCAAACAACCATTATAAATATTATATAAATAAAATATTAAAAGAAAAGGACTACTTATTTGAAAGCTAGTACAGTTCTAGCTCCTGCATCAAAAGGAAAGCAGGTTGTTTAGGAGAAGGAATTGTTGTTTCA	.(((((.((((((.((((....((((((((((((...............................((((....(((((((......))).))))....)))).((((((........))))..)).)))))))).)))).)))).)))))))))))	-39.6
NO168	UCCACUGCAGGAGGGUUUUUU	scaffold_11:3231888:3232053:-	GTGAACAGGTTCCACTGCAGGAGGGTTTTTTGGTGGAAAGGTCAAATTGGTGACAGAAATTACCAAGTTCTTGCCTGATACGTTTCATTTCCCACTTTAGGTGTTTCTGGAGTTTGAGATCCTGACAGATCTTAAGACCTTTTTGTGTGAAGCTCACAAGTTCACC	((((((.((((.(((.(((((((((((((..(((....(((.(((.(((((((......)))))))....)))))).....(((..(((((..((((((((....))))))))..)))))...)))..)))..)))))))))))))))).)))).....)))))).	-50.9
NO169	UGCAGGUUGUUUUGGAGAAG	scaffold_11:3759441:3759731:+	TTTCAATCTCTGCAGCTTTAACATAGCCTGCATTGAAATTTGGAAGAGAACATTTGCATGTATGAACTTCCTGAAAAGATTACTGTTATAATAAAATTAGAGATGCTTGTAACGAATTAAAAAGAGAACATTAGCAATTATTCATATCGTACAACTTCAGCGACTAGCAATTTCAGTAATTGTCACCTCATTTACAGAACACTGTCCATCTTCTACTTCTAAGGCTAAATCAGGAAATTTGTCAGATTTTCTAAA	........(((....((((((.((((((((((((....(((((((((...........((.(..((.(((((((...((((((((..((............((.(.(((((.(((...............................))))))))).)).((.....)).))..))))))))............((((....))))........................))))))).))..)))..)))))))))	-57.3
NO170	UCUUGAGAACAUGAUGAAUCG	scaffold_11:4410758:4410914:-	ACTCTCGAATTCTTGAGAACATGATGAATCGTTTTTAAACTTGATCTTTTACATAGTTTTCAGATATATAATTAGCAAGGTACTTGAATTTATGCTAAAATATAATTATTGATTTGAATTTAAACACGATTCATCATGTTCTCAAGAACATGAGAGG	.((((((..(((((((((((((((((((((((.((((((...((((.........(....)...(((((..((((((((((......)))).)))))).)))))......))))....)))))).)))))))))))))))))))))))..)))))).	-55.4
NO171	GUGGUUGCGAUUGUUUUUCAAA	scaffold_12:11564598:11564872:+	ATTTCGCACCGTGGTTGCGATTGTTTTTCAAAAAAAATTTTGTGTTGAAATTCATGTCAATGATATTTTTTTATTTTTCAAAAATCATTTTTGATATTAGCACATCAAAACAATATAAAACATACAAAATATATTAAATTTTAGCAAAAAAAATTATTTTTTTTAAGAACACAGTACTAACGGTTTAATCCAGTTGTGAGACTGATACTTCAAATAAAATGCATGGACTGCCTCGGAAATAAAATGTAAATCATG	.....((((((((((.((...(((((((.((((((((((((.((((((((((.(((((((.(((..(((((........)))))..))).)))))))..............((((((............)))))).))))))))))...)))))..))))))).)))))))..))))).)))).......(((((....)))))...............))).(((.(((((.((........(((.....))).	-47.7
NO172	UCAACAAGGAGCAAGGGACUAC	scaffold_12:2377755:2377946:-	AAATTTATAACTTAATCCTTTGGCTCTTGTTGACCGTTCTCTCTTATTGAAAACGTTCGCCGGTTTTATTAATCTCAAATGTACTAGTTGAAAATTTAAACTCTCAGAGAAAAACCAACAGAGCGAGAGGTTAGAGAGAAGACCTATTGATAGGTCGCGGTCAACAAGGAGCAAGGGACTACTTTATATGTT	.(((.(((((..((.(((((((.(((((((((((((.(((((((.(((.....(((((...((((((.....((((...((....((((.........))))..))))))))))))....)))))...))).))))))).((((((....)))))).)))))))))).)))))))))).))..))))).)))	-61.4
NO173	UGUGGUUGUGAUUGCUUUUCA	scaffold_12:2692961:2693309:+	TCTGGTTGCCGGAAAATGCTTCACACGCCGCCTGAAAAACACAAATATCTTTTATTTGCTTGATGTTTGCAGTGCCTACACCAGTCACTTTCTGTTTTTAAACAATATATTATATTTATTAAGAGATTAAATTCCCTTTAATCAATTCATAGCTAAAAGATAAAGATGAAAATAAAAAAAAAGCTCTTGGATGCTAATTCAATGTTTTCCCCTTTTAAGGGTAATTTAGTAATAAGTGAAGCAAGTTTTGAGTTC	...(((.....(((((.((.(((((.(((((..............((((((((....(((..(..(((((.(((....)))...((((((..((((....)))).....................(((((((((((((.......................((((..(((((((.......(((........))).......)))))))..)))).))))).))))))))...)))))).)))))..)..)))..	-63.6
NO174	UUCCUUGAUCUCGUUGUCUGUU	scaffold_12:3985301:3985490:-	ATCATGGCTAATGGAGAATGATCAGGAGACTCCTACAGATGATTTGGTCAGAAGCCCGTCTATATATATATATATATATCCGTCTATATATATATATGATTTAACTGGGTGAGTGGTTTCCACGCTACTCTTGTCAAGTGAACAATTTCTGGTTGATTTTCCTTGATCTCGTTGTCTGTTCGACCAATAT	....((((.((((((.(((((((((((((.((...((((....(((.(((...(((((..((..((((((((((((((......))))))))))))))...))..)))))(((((((......)))))))........))).)))..))))...)).))))).)))))..))).)))))).).)))....	-54.8
NO175	UUUGUCCAAGAAGUAGAGAAAU	scaffold_12:8066385:8066561:-	TGGCATATTCCTCTGTTTTAGTTGGCAAATATATAGAATAAAAGTTGTAAATTGGGATGCTTGACTCATGAAGTAATTAATGTTAAATGACCTATCAAAATTTAAAGGAACTCGTTTCTTATAAATGACGAAGTAAGTGAGTCGATTTGTCCAAGAAGTAGAGAAATGAATGTGAAA	...((((((((((((((((..(((((((((...((.(((....))).)).............(((((((...((.(((.(((..(((((((((............)))...))))))..))).))).)).......))))))).))))).)))))))))))))....)))))))...	-33.2
NO176	CAAGUGGGAGAUUGUUAGUU	scaffold_12:8806737:8806908:-	TACTTTAATACAAGTGGGAGATTGTTAGTTTAATATACCTTGTAGCTAATAGTTTGGTTACACGTGACATTATTAAATACATATCTATTATTAATAAAGGCTTAGTTTATCTTTAATATTCATATAATATTAGATTAATGAATCTAATACTTGATTTATGAATCTAGAGTAA	(((((((((.((((((..((((((((((((((((((....(((((((((....))))))))).((((...(((((((.......(((...............)))......))))))).))))...))))))))))))).)))))..)))))))).........))))))).	-35.3
NO177	ACAUUGGAUGUGUGGUAACGGUU	scaffold_13:11887205:11887541:+	AAAAAAACTTACATTGGATGTGTGGTAACGGTTGTTTTTTAAAGTACTTTTCATTCCAAAACATATTAAAATAATATTTTTATTTTTAAAAAATAATTTTTAATAACAATACTTCAAAATAATCTGAAAATATCAAAAAAAAATATTAATTTAAAGCAAAAAATAAAATAATTTTTTTTTAACCTTTTTAAAAATATTTTCAAAACATAATGGAAACACAAAACCTAATAGTGTTTAGGTGATTGCGTTTTACAA	.(((((((...(((((((((((.(((((.((((((.....((((.....(((...........((((((((...(((((((.......)))))))..))))))))...(((((.....((((((.((((((((...(((((((.((((.((((..........)))).)))).))))))).............))))))))...........(((((.(((.((((((......))))))..))).)))))....	-51.9
NO178	UUCAUGGGCGUGCAAAGACUACU	scaffold_13:13502123:13502448:-	CCCTACATCCTTCATGGGCGTGCAAAGACTACTGACCTTTCTCTTACAACCTTCAAAGCTGAGAGATTCTTCTCCCATAAAGAGCAAAATCATTAGCCTCCCAAAGGGTCCTTATAAAACTTGCTCCTTAGGACTTGTGCTTCCATCTTCAACAGCTTTTTGATTGTTATTTGTTGACTCCATCTTGTGATGGCACATTCCTCAATGGAGTATCTCTCCAAACAAGATGGCAAGACAGTTCCATGACCATTTTTA	..........(((((..((((((..(((((.................(((..(((((((((.((((....))))((.(((.((((((............(((...)))............)))))).)))))....................)))))..))))..)))....((((...(((((((((..(((...(((((.....)))))......))).)))))))))......(((((.((.((((......	-79.3
NO179	UGAAGCUGCCUGCAUGAUCUG	scaffold_13:2408396:2408491:+	CGCTATTAGTTGAAGCTGCCTGCATGATCTGAGCTTTCCTTAATTTTTCTATACGAGAAAGACTAGATCATGTGGCAGTTTCACCTATTGATGGTA	.(((((((((((((((((((.((((((((((..((((((...............).)))))..))))))))))))))))))))...))))))))).	-40.7
NO180	UGCGAGAGGUACAGGGUUCG	scaffold_13:3114192:3114512:+	TCGCTTTGCATGCGAGAGGTACAGGGTTCGATCCCCTGCATCTCCATATTTGTTTCATTTAATATACATATAAATATTTCAAATTAACTATTTTATTTTTTATTGATTAATAAATAAGAGTGGGTAATAAATACTCATTGAATATCCAAAATACAATTAATAGTTAATGGATATCTAAATTATTTATTTAATGAATAAAATATGGATATTAAAAAATTCAACTCGCCAGTGTCTATTATTATTTTTAATATCCCA	(((((..(((((((((.((((..((((.((............(((((((((..((((((.((((......((.(((((....((((((((((((((((.(((.....))).)))))).((((((((.....))))))))...................)))))))))).))))).)).......)))).))))))..)))))))))................((((((.((((...(((((....(((((.....	-71.1
NO181	UAUUUUGGGAUGAAUAGCAUU	scaffold_14:10864179:10864353:-	CCATATGTTAGAGTAGTGCTATCCATCCTCAAATATTCATCTCAAATGAGTATGGTGAATAAATCGGATGGACTTAACTAGTGACTCTCATATAACTCCAACTATTAAGTGGTTGATATTGTTTAGGGACTCATTCTAGATGAATATTTTGGGATGAATAGCATTCCTCTTGTGC	.((((....((((.((((((((.((((((.((((((((((((..(((((((....((((((((((((....((((((.((((..................))))))))))..))))).)))))))...)))))))..)))))))))))).)))))).)))))))).)))))))).	-58.6
NO182	UCAAAGAGGGCUGUUGGUGCA	scaffold_14:11077341:11077697:+	CCTGCACTCGTAGCATTATTCATCCATCCTCCTTGCACCGCCTGCCATCTTTCAGTCTCTTGCACCCGAATTAACCCCTAACAAACCAAGACATTCAACAACCAGCCTCCATTATCCCAGCGTAGTCACCACCATCTCCAGCCACAACAAACAAAGAAGCCGTAAACAATCACCGTTCCTGGCCTCTTGCTTTCATAAGCCAGCCGAAAATGAATCTCCACAACCCATCTCCTCCATCACTGGCCATCTTCCATC	.(((((...(..........)...........((((((((.(.(((.(((((..(.((((((((...((((.....................)))).......................(.(((((((.(.......................((((.((((..(((.......)))..)))).)))).((((.((((..((((......((......))..............(((.(.((((.((.(((((.(	-72.7
NO183	UUAACUUGAAUAUAUUGAGCC	scaffold_14:11545836:11545992:-	AACGCATGTTTGGCATTGTAGTCAATTGCTCAATATATTCAAGTCAAGATATCTTAGATTCTTCTCCAAACCCATGATCCTCCTTTTTTGTGTGAAGCATTCAGATAAAGAACGATCTGAGATATTTTAACTTGAATATATTGAGCCATAATGGGAA	..(.(((..(((((......)))))..(((((((((((((((((.(((((((((((((((.(((..((......))..........(((((.(((.....))).)))))))).))))))))))))))).)))))))))))))))))....))).)..	-52.4
NO184	UAAAAGUAUGGAGGGAAAGUG	scaffold_14:13194774:13194944:-	ATCTGAATCTCACTTTCCCTCCAGACTTTCATAAATCACACTTCACTTCCTAGATCAAATAAAAAATTCAAAAAAAATGCATTGTTAAGGATGTAAATTGTTATTGAACATATAAGCTATAGGATGGAAAGTGTAATTTATAAAAGTATGGAGGGAAAGTGAATTTCAAAT	...((((..((((((((((((((.(((((.((((((.((((((..(.(((((.........................((((((......))))))...((((....)))).........))))).)..)))))).)))))).))))).))))))))))))))..))))...	-57.9
NO185	UGAUUCCCUUAGUAGUGCUGGCU	scaffold_14:17001503:17001594:-	TCCCAGTGAAGTCACGCTAGAGAGAGAATCTAGAGAGAGATGCTCTCCTCTCATGGAGCTGATTCCCTTAGTAGTGCTGGCTGATTCTGGAG	..((((...((((((((((..(((.(((((..(((((.....)))))(((.....)))..))))).)))..))))).)))))....))))..	-31.6
NO186	UCGCAAGUUGAAGGCCUGGCC	scaffold_14:17196744:17196953:-	TTGCCCGTGCTCGCAAGTTGAAGGCCTGGCCGATGTGTTTGGTGTGGACCACCGAGCTCAGGAATTACAGAAGAGCTCTACACTGGCATGAGTGTGGCATTGAATTACTGTTGCGCGCGCCCATGTGTTGGCTCTCCTCGCCATCCCTGACCTCGTGGCGTGACGTGCTCACTGCCGAGGCTCGGCCTCCATCTTCTAAGCTGAGGTAGA	(((((((.(((.(.(((.((.(((((.((((........((((....)))).((((.(((((.((..(((.((((((..((((.(((....(((..(((.........)))..)))..)))...)))).)))))).)).)..)).))))).)))).(((((((.....)))).)))..)))).))))).)).))).).))))).))))).	-78.5
NO187	GAGAGUGAUCAACAGUCGGAU	scaffold_14:8850772:8851017:+	GTAAATATTTGAGAGTGATCAACAGTCGGATTAAAAGTAATGGTCATTTTGAGTTGTTATTGTGGTCTGACGCAGCCATACTTCCTCTTGGATCTTGACCTACTCTATTGGTCTATAAATGCATCGGCTAGGCAATTCACATAATTAATCTCAGGTAAATTTTCATCTAATTGTGACAGACTCACACCTGACTACTCAAAACCACCCGTTATTGCATATCTGACTGCATCATTCTTCCTGGGTTGG	..........(((((((((...(((((((((....((((((((...((((((((.((((.(((((((((..((((((.....(((....)))....((((.........))))............))))..))......((((((((....................)))))))).))))).))))..)))).))))))))....))))))))....))))))))).)))))))))..........	-71.9
NO188	UGUAGUUGCGGUUGUUUUUCA	scaffold_15:13348024:13348369:-	TGTTTGACAGTGTAGTTGCGGTTGTTTTTCAAAATATTTTTCATTCGAAAATGTATCAAAATAATATATTTTTTTTAAAAAAATCATTTTTAACATCAGCGCATCAAATGAATATAAAAATACCAGAAAAATATTAATTTTAAAAAAAATATTTTTAAATTTTTACAAAAACACTTTAAAAATACATAAACAAATACACCTTAATCACTATCACAGCTATGCAAAAAAGATATTGCAAATGACGTGCTTGACAAC	((((((...(((((.(((.(((.((((((...((((((((((....((((((((((.......))))))))))............(((((((...(((..........)))...)))))))....))))))))))...((((((((.....)))))))).......))))))))).)))...)))))...)))))).(((...................(((((........)))))......(((((.(.(..(	-62.8
NO189	UUAAGAUUAGAGCUACAAGAUA	scaffold_15:1806382:1806606:-	AACAAATCTGAATCTTGTTGTTTCTGAGCTTATGGTGCTTATTAGTTCTTCTTGGACTCAGTTTCTCTCCTTAGAACTTTGTTCTCTGTAGTATTTGTCTGCTGCTATAATGTATTTGTGTTCTGCTGTGGAATCTATTCCAATGATTAGCTATAACATTGAACAACATAATGAAGTTAAGTCTGGACATATTTTAAGATTAGAGCTACAAGATATGTTGAATAG	...........(((((((.(((.((((.((((..(((......(((((.....))))).........(((....(((((..((....((((((......)))))).....(((.((.(((((..(((((((((....))))).....))))...))))).)))))....))..)))))......)))..)))..)))).))))))).)))))))...........	-44.3
NO190	UAGGUGAGGUCUCAAGAUAUA	scaffold_15:6140488:6140763:+	CTTAAGTTGTTAGGTGAGGTCTCAAGATATAATTTATATTATTCTCTAACATTTATATAGTTGAACTGAAAGCAACTTTCGGAAGCACCAGAAGCTTCAATTTCATGGTTTATATTGTGAATGTTGTCTGCAACTTACTCTGTTAAATTTTTAAATTTAAGATTAAATTGTAATTGACAAGAGAAATCTCTAGCTGCTGTTCATGAAATTCAAGTTGTTGGTGATGACACATGATATAACCTAATCTATGTTGAG	.....((((.(((((((((((((((.(((((..(((((((((..((...................(((((((...)))))))...((((((.(((((.((((((((((.............(((((..(((((.(((.(((..((((((....))))))))).))).)))))..)))))((((....)))).........)))))))))).))))).))))))..))...)))))))))..))...))).)))))	-66.7
NO191	CUGAGAUGGAUUUGGGUUUUA	scaffold_16:12674908:12675213:+	TTTTTAGGGGCTGAGATGGATTTGGGTTTTAATCTAGTGTGGTTTTAATTTTTTTTTTTTTTTTGCAAACATTTTACTGGAAGCCAACTCCGGAGACACGACATTTATGTCCAAGAAATACGACTAGAGACACGGAGTCGTCTTGAAAAAAAATTTCACTTGTACCAACTGCTCTGTTGAAAAAAAAAAAGCTTTTGATTTTTATTAATTTTTCTTTTATATATATATATATATATATATATATATATATATATA	(((((((..(((((..(((((((.(((((((...(((((.((((..((.(((((((((((...(((((........(((((.......)))))....(((((.((..(((((.((........)).).))))..)))))))..(((((.....))))).))))).((((......)))).))))))))))).))..))))..)))))......((...(((((((((((((((((((((((....))))))))))	-72.3
NO192	AGGUGGGGAGAUUGUGAUGUUU	scaffold_16:1315393:1315749:-	AACTTTTATAAGGTGGGGAGATTGTGATGTTTTGAAATTTAATGAGTAGGTAAAAGGCAATAAAGCCCTTGAAGGCTAAAAATTGGTATAATTAAATGAAGGGTATTGGAGTAATTGTATAAAGAGATGATAAGTATAAAGAGAAAAAAAAAAAAAAGATATCTGAATATTTGAGAGAGCAAACCGTGAGAGAGAAGGGAGAAAGAAGAAGAAGAGAAAAGAGGGGAAAATAAGGGAAAAAGGAAAGGAGTTGGA	(((((..(((..(((..((((((.((((((((....(((....(((((((...(((((.......((((((...(((........(((((((((..(.((.....)).)..)))))))))..........(((((((..(((...................)))..)))))))....)))...((.(........).))...............................))))))..............(((((	-50.2
NO193	GUUUUGGAUUGUUUUGAUGUGUU	scaffold_16:13368396:13368592:-	CAGAGATACAACTCATCTAAACATAATTCACGCCTCACTAATTATATGTTTTTTCTGGACCCATCAAAAAACTCAAACTCACCTCACTTGGTGTTTGTAATTGTGGTTGGACCACGTTTTTGAAATTTTTTGATTTTGTTAACTTGAAATTAATTTTTTTTATGGTTTTGGATTGTTTTGATGTGTTGATGTCAAAA	....((((((((.((((.(((((..(((((.(((.............(((((.....(((..(((((((((.(((((..((((......)))).........((((.....))))...)))))..)))))))))...))).....))))).............)))..)))))))))).)))).)))).))))....	-44.2
NO194	CGAGACCAUACAGCCCAUGAC	scaffold_16:4475807:4475886:+	TAGATTAAGCCGAGACCATACAGCCCATGACCTAAATTATTCATTTTAGGTCATGGGCTGTATGGTCTAGGTTTAATCTT	.((((((((((.((((((((((((((((((((((((........)))))))))))))))))))))))).)))))))))).	-58.6
NO195	UUUGAAUUGUUUUGAUGCGCU	scaffold_16:5732543:5732889:-	TTTTATATGTTTTGAATTGTTTTGATGCGCTAATTTTAAAAATAATTTTTAAAAAATAAAAAATATTATTTTAATATATTTTAATATAATAAACATTTAAAAAACAACCGCAACTTTACTTACTAAAATTTCATTTCCATCGTTAACATTGTTTCCTTTTGGTAGGTCTTAATGAACAGAACCCCATGAAAAGAACAAAAAGTCAAGGCCCGTAGGTAGAAATAGCCAGTTGGTTTGCAGACCAGATCAAATGTT	(((((((.((((((.((((((((((((.(((..((((((((.....)))))))).........((((((.((((......)))).)))))).((((.(((....((((.((...(((((((((.....(((((((((..(((((((.(((....((....))..))).)))))))...)))....))))))..........((....))..)))))))))....))..)))).((((((.......((((...((	-55.6
NO196	UGAUUGCUGUGAAGACAUAUU	scaffold_16:6983516:6983659:-	ACTGAGTTTGGATAATTGTCTTCACAGCAATCAGCATTAAGATGATCCAGAAAAGTCGCCCCCGATGCTACAAGGAAATGGCAGGTATTTATAATTTCTCACTATCTTACTGCTGATTGCTGTGAAGACATATTAAAATAAAAG	.....((((.((((..((((((((((((((((((((.(((((((....(((((.((((....))))((((........))))............)))))...))))))).)))))))))))))))))))))))).)))).....	-50.9
NO197	AUCUUCAAUUGCAUUCACCUC	scaffold_17:1004524:1004606:+	TGATTAAAGGGGAGGTGAATGCAATTGAAGGTGAAGCTAAATTAGTAGAGCAATCTTCAATTGCATTCACCTCCCCTTTAATC	.(((((((((((((((((((((((((((((((....(((......)))....)))))))))))))))))))))))))))))))	-54.4
NO198	UUCAGAUUUGAAUGAGGUUGA	scaffold_17:2246624:2246776:+	ATGGTGGAAGTTGTTCACAGTTGTAACAGTCTCTTAGCTTCAACTCCACTAGATTTGGTAGCATCAAGTTCATCATCCAATTTGGAAATCTTGAACCTCCATATTCATCTATTCTCAACGTCTTCAGATTTGAATGAGGTTGAAGCCTATCAA	.(((((((.((((.....(((((...........))))).)))))))))))...((((((((.((((.(((((..((.((((((((.((.((((....................)))).)).)))))))).))))))).)))).).)))))))	-36.35
NO199	UCUUUGUAGAUAAGCUGAGCA	scaffold_17:267550:267881:-	TACCCTTCTGTCTTTGTAGATAAGCTGAGCAAGAGTGGTTTTACCAACCCCTCCCATGCCCACAATAGGAATCACACCTACATTTGCGCCATTTATATTGTTTTTTGTCAACAAGAACTCCATTATGGCTTCCTTATCAGAGTCCCTTCCATATACATGAGATTCATTAACCAGTGGAGTTGTTTTCTCTGACAATGGTCTCCATCTACCAGTACCTTCTATGTGGCGCAGATCACCTTTTCGTTTAAGTAAACG	(((......(((((((.(((..((((((((..(((.((((.....)))).)))...(((......((((.......)))).(((((((((((.((.........((((((..((.(((((((((..(((((........)))))...(((((....))).))..........))))))))).)).....))))))((((........))))........)).)))))))))))...............)))...)	-73.8
NO200	UAAAAGUAUGGAGGGAAAGUG	scaffold_17:3738650:3738807:+	GATCTAAATTTCACTTTCCCTTTATACTTTTATAAATTACATTTTACATTCTGGATCAAACAAAATGCATTGTTGAGGATGTAAACTATTATTGAACATATAAACTACATGATGGAAAGTGTATTTATAAAAGTATGGAGGGAAAGTGAAATTCAGAT	.((((.(((((((((((((((((((((((((((((((.((((((((((((((.((.(((..........))))).))))))))..(((((((................))))))).))))))))))))))))))))))))))))))))))))).))))	-58.7
NO201	UUGAGAAAAGUCAAUCGGACC	scaffold_17:3889644:3889720:+	ATGTTGGAGTTTGAGAAAAGTCAATCGGACCTTAAAACATTTACAAGTCCAATTGACTTTTCTCAAACTCCAACATT	(((((((((((((((((((((((((.((((................)))).))))))))))))))))))))))))).	-43
NO202	UCUAAAAGAUCUGGGUUUUGU	scaffold_17:5302410:5302529:-	CCTAAAAACATCTAAAAGATCTGGGTTTTGTGATTGAGTTTCACTGTCAATCTTTTAGATGATATGAACAGGTAACAGTGAATATCCATCACAAAACCTGATCTTTTAGATGTGTTTGGT	.(((((.((((((((((((((.((((((((((((.((..((((((((..((((((((.......)))).)))).))))))))..)).)))))))))))))))))))))))))).))))).	-53.8
NO203	CAAGUAACUUGGAUCUGGCGC	scaffold_17:5885875:5886101:-	GTCTGGCGCTCCTGCCAGACCCTAGTTCCTAGGGTGTAATCGTATCAAACTCAGATGTGATTTTATTACTATTTTTTTTACAATAATAATAATATTTTTTTAAAATTTTTTTATTAATAATTATATAAATAATATTAACAATAATAAAAATTAAAAAAAAATCACGTTTCTTATGTATGAGATCCCCTTCCAAACCCAAGTAACTTGGATCTGGCGCCCCTGCCAGA	.(((((((....(((((((.((.((((.((.((((....((((((.......(((((((((.((((((.((((........)))).))))))..(((((((((....(((((((((......((((.....))))......)))))))))))))))))).))))))))).....)))))).............)))).)).)))).)).)))))))....)))))))	-54
NO204	GUUUGAGAGUAUGGUAGCGGUU	scaffold_17:7725460:7725753:-	ATTTGAGTGTGTTTGAGAGTATGGTAGCGGTTATTTTTAAAATATTTTTTATTTTAAAATAGATTAAAATAATTTTTTTTCTTTAAAATATTTTAATCTATTTTAAAATAGATTAAAATATCAAAAAAATTATTAAATTTTTTTAAATAAATTTAATTTTTTAAAAAACACTTTGGAAGACACGGTGCGCAGCCTTAATTAAATCAAATCCCAATTAATTTAATTGAACTCGGCAAATCATATGACTGTCTAGAC	(((((...(((((..((.(((((((((.((((.(((((((((.....((((((((((((((((((((((((.((((........))))))))))))))))))))))))))))...................(((((((((........))))))))).))))))))).((((.((.....)).))))....(((((((((((((.((.......)).))))))))))....)))........(((..((....))	-69
NO205	UAUCAAAGUGGACCAGUUGGAG	scaffold_18:13119040:13119147:+	CACTAGGAACCCACCAAGTGGAACAACCTATGATAGACCTAGACAGTCTAGAGCCCCAAGGTATAGCAATACCACATATCAAAGTGGACCAGTTGGAGGTTCATATCA	......(((((..((((.(((..((..((.(((((...((((.....))))........(((((....)))))...))))).))))..))).)))).)))))......	-31.2
NO206	CAACCUGAUGUUUUUUUCUGUAG	scaffold_18:1671320:1671644:+	TTTTCTAAATCAACCTGATGTTTTTTTCTGTAGGGGATAGAATGGCCAGCAAAGTTGTTCCTGCTCAACCCGTGACTCCTTTCGAGTTTGAGCTTTATGAGGATCCTGATCACCTTAGAACTGTGATGGCCTCGTCGAATCAGTCAACTCACAGGATTGATCCTGCGAAATTGAAACTTAGACATAGAATTGGGAGGGGACCTTTTGGTGATGTTTGGTTGGCTACTCATCATCAATCCACTGAAGATTACGATG	...(((((..((((((.((((.(((((((..(((((.......(((((.((.((((......(((((......(((((.....))))))))))....(((((..........))))).)))).)).))))).((((....((((((..((.(((((....))))).))......((((.((((((...((..(((((...)))))..)).)))))))))).(.((((((((...((((.......))))..))))	-95
NO207	UAACAUUUGAUAGAAAGCUCC	scaffold_18:2621385:2621591:+	GACTATTTTCTAACATTTGATAGAAAGCTCCTACCTTCAAACTTATGAAACTGCTGGTTATAAACAATATTTGCTATGGTTGTCTTCCCTACTCCACCAATCCCATAGAGTATATCAAAGGCAGAATTGTGGGAGCCATATTCTTGCAACCATAAGTTGATATGTTTTACTAGAGGATCTCTTCCAATTAAATGTAAGGGGATATGA	...((((..((.(((((((((.(((((.((((...((((......))))....(((((...(((((.((((.(((((((((((......(((((.............)))))..........(((((.((((...))))))))).)))))))).))).))))))))).))))))))).)).)))..))))))))).))..))))...	-49.8
NO208	CCAUGGACGGCCUGCAGAUGA	scaffold_18:6923689:6923864:+	ATGGCAGTGGCCATGGACGGCCTGCAGATGAACCACTGAACCGCTCCCTCAGCCAGCAGCAGCGGTCAGCCTCTTGAGTTGATCTCTCCCGAGTCTCATCGTTGCGTGTGCCAACGCGCCCCCAGCCACGACAGCTTCTTCTTCGATCTGCAACCATCCAGACGGCAACAAGCAAT	...((.((.(((.((((.((..((((((((((...((((.(((((......((.....)))))))))))......((((((.((.....(((......)))..((((((....))))))..........))))))))....))).))))))).)).))))...))).))..))...	-53
NO209	UUCAUGGGCGUGCAAAGACUACU	scaffold_18:9912153:9912383:-	CCCTGCATCCTTCATGGGCGTGCAAAGACTACTGACCTTTCTCTTACAACCTTCAAAGCTGAGAGATTCTTCTCCCATAAAGAGCAAAATCATTAGCCTCCCAAAGGGTCCTTATAAAACTTGCTCCTTAGGACTTGTGCTTCCATCTTATGACCATTTTTATTGGTGATAAGAACTAATAATGCCTTTACAACGCTTCTACAAAGTCTCAGCGCGCAATGAAAATCAGAC	..(((.((..(((((..((((((..(((((...((....(((((((.............)))))))....)).....(((((.(((.....(((((.........(((((((.................))))))).........((((((.((((.......)))).)))))).)))))..))))))))..............)))))..)))))).))))).)))))..	-53.9
NO210	CCUAUGGAAUCUUUGGAGUAU	scaffold_19:13688496:13688686:+	GATGACCAAGTTTCCAGAGGTTTCAGGGGATATAGAAGAATTATGGCTAAGCGAAACTGCTATTCAAGAGGTGCCCTCATCAATCCAGTTTCTCACAAGACTCCGCGAATTGGAAATGAATGGTTGCTCAAAACTTGAGAGCCTCCCAGAAATCACAGTGCCTATGGAATCTTTGGAGTATCTTGGCTTGA	.....(((((.((((((((((((((.(((.(((.(..((.((.(((....((......((((((((.((((...)))).....((((((((...............))))))))..))))))))..((((.....)))).))...))).)).)).).)))))).))))))))))))))...))))).....	-52.9
NO211	CCUAUGGAAUCUUUGGAGUAU	scaffold_19:13710601:13710791:+	GATGACCAAGTTTCCAGAGGTTTCAGGGGATATAGAAGAATTATGGCTAAGCGAAACTGCTATTCAAGAGGTGCCCTCATCAATCCAGTTTCTCACAAGACTCCGCGAATTGGAAATGAATGGTTGCTCAAAACTTGAGAGCCTCCCAGAAATCACAGTGCCTATGGAATCTTTGGAGTATCTTGGCTTGA	.....(((((.((((((((((((((.(((.(((.(..((.((.(((....((......((((((((.((((...)))).....((((((((...............))))))))..))))))))..((((.....)))).))...))).)).)).).)))))).))))))))))))))...))))).....	-52.9
NO212	UCAGAAUUUCUUGGCCAAGCA	scaffold_19:14024771:14025074:-	TCTTCAAGGCTTTTGAGCTAAAAAGTTTAAGAGATTCTTCATAGTTCAACCCCTCAACCTCGTATGTTTTGTCTACTACATTCTTAAACACTTGTTTATCCCTACTTGTTATGAGAACTTTACTGCCCCGACCAAATGAACTGCGTCCATCAAGCAAATCTGTCCATCCTTCCAAAGGGATTGAATCATCCACATCATCCAGAACAATAAAAACCGTTTTACGACGAAGTCTCTCCCTCACAAAAGAATCTCGAA	..((((.(.((((((.(((((.((((((..((((..((((...((((((.((((....((((((.....(((.....)))....(((((....)))))...........))))))..............(((.....((..(((.........)))..)).)))...........)))).))))))..............(((((..........))))).....))))..))))....((((.((..(((.((.	-50.9
NO213	UACUGAUGGAGCACAAGGUUG	scaffold_19:2017908:2018270:+	CATCATCGTTTACTGATGGAGCACAAGGTTGATCATAACATCTTCCAGTGTCAAGACAAAATTGGGATGAATCTCCTCGAGGCTCCAGAAGCTGCACTTGCTCTGTTCCTGGTATAGTCGTAAATGCATCATGCCGAAAAGATCCTTCACCAGTGTTTTCCATGCCATTTTCCGCTTGTAAATGCGACTGAAGTCTCTCTTCTTCGGGACCTTGTTCCATGCCCTGAACTCCCACTTGTATCCTTCCAGTACTGC	.......((..(((((((((((((((((..(((............(((((.((..((......((((((.........((((((((((.(((.((....))...))).))))..((((((((..((((....((.(((((((....))....(((.....)))....))))).)).))))..)))))))).))))))........((((....((((........)))))))).....))))))....))..)))	-86.9
NO214	AAUGUAUGGAGACCCAAGAGCAG	scaffold_19:5673572:5673770:-	TAATTACACCAATGTATGGAGACCCAAGAGCAGTAAAATAAAGAAAGAAAAAAAAAATCAATGCCTTGATGACAACTCAAATGAAACTTCTTTCGATTTCTTCATCTTTCCATCAATAGGCTTGGTAATTAATCAATAAAGTAATTCTTAAAGTTATTAATGGGAAAAATAAGTTTTGGGTTTTTTAGGGTTTTGATAA	..............(((.(((((((((((((..((((((...(((((((.......(((((....)))))......((....))...)))))))............(((((((.(((((..((((.(((((..........))))).))))..))))).)))))))......)))))).))))))..))))))).))).	-34.9
NO215	UGAGCUUUUUUAAUGAUGGUA	scaffold_19:794131:794413:-	GGGAGGAGATGGCCGCCCATTTTCAAGCAACAGAACACAAATTTTCTTCTCCTCTAACTGTTACCGGAGCATCTTCCAGCAATTAACTTCTCCTCCAGTACAAAGACTTGCAGGCTAGAGAGTTGAGCCAATATCCCACCACAAAACTCCTTTTCATCATTCTAAGAAACCTCAGGTTGGATAGAGATTCCATGCCTTGAGGCATCTTTTCAAGTGCACAAGTATGAGACAAATCTAACCTTTTCAATGCCCTGA	.((((((((.((....))........((...((((........)))).((((.............)))).........))........))))))))............((.((((.((.(((((....................)))))))..(((((((..(((((((.(((((((((((.(((((((((((((.(((..((((........)))).)))))))).))...))))...)).)))))...)))))	-64.6
NO216	UGAUUAAUUGAUGGCCUCUCA	scaffold_19:825853:826116:-	TTCCTCAGCTTGATTAATTGATGGCCTCTCATGAAAGCTACCTACCAGAAGTTCAATCTCTTCATCAGTGATGCTACTCAACCAATGTCCAGACGCTCCAAAGGAAAGAACATCTTCTTGTTGTGCCATCACTTCACTGTTCTGTTCTTGCGCAGAAGCTGAAATTGCATTAGTGGCCTCGTCATTGCTTGAGCCTGCCACAGTTTTAAGTTTTTTTTTCTTTTCTGAAGGACCATCAATTGCTGCAAGGGCTGC	.(((.(((((((..(((((((((((((.(((.(((((..........((((........))))..(((((((((((((....((((...(((...((.(.(((((.((((((......((..(((....)))..)).)))))).)))))..).))...)))..))))....))))))...)))))))((((((.(((...))).)))))).........))))).)))))).))))))))))...))..))))).	-64.4
NO217	UCUGGCCGGAAAAAGACCGCGA	scaffold_112:60690:60711:+	CCGGCGACTCTCTCTCTCTCTTCCGATCTCCACTTTCCGGCCGTGTCCAGCCTCCGCACCACCACAGAAAGGTTTCTCCCCTGCTGTAAAGAAAACCCCGGTGGTTGTCATCGTTTTCTCCGCCTCATCTGGCCGGAAAAAGACCGCGATCGTCGTCGT	.(((((((.............((((.(((....((((((((((.((...((............((((..(((.......))).))))..(((((((...((((.....)))))))))))..))...)).)))))))))).))).)).))..))))))).	-41.1
NO218	AGGAUGAUGAUCAAUGAUGGGA	scaffold_155:14454:14475:+	TACCAAAACAGTCATCTTCATTATCGTCTCCATGGGAAACGACAGGAGTTGTCGAGCCAGATGAGCTGAATTGGGACAAGACCATTTTCGGGTCTTGGCTTTATATAATGTCTTGTACTATTTATAGGTATTATTCCTATGTTCTAGCCGAGGTAAGGAGAGCTGCTGTTTGAGCCTTTCAGGCTAGAAATTTTGATTAAGGATGATGATCAATGATGGGAGTTGTTTGGT	.((((((((..(((((((.((((((((((.((((((((..((((.....(((.(((((((..((.(((((.(((.......)))..))))).))))))))).)))...))))..(((((.......)))))..))))))))((((((((...(.((((.((((....))))...)))).).))))))))...........)))))))))).)).)))))..))..))))))	-75.8
NO219	UCGAUUUUGACCGAGUUUGAC	scaffold_256:5394:5414:+	CTCGAAATCGGTCAAACTCGGTCAAAATCGGTTAAACTCGGTAAAATCGATCGATTTTGACCGAGTTTGACCAATTTCAAG	...(((((.((((((((((((((((((((((......(((((...))))))))))))))))))))))))))).)))))...	-43.3
NO220	UUGGCAUUGCGUUUGUAACUG	scaffold_655:5259:5279:+	AGATGTTTACTGTTATACATAAAACGCAGTTATAAACGCGTAGACAAACGGAGCCTTTGTTGCTTTTCATTTCTAGACAGCTTTTTCTTTCCTCTCGACTAGTAACTGCATTTGGCATTGCGTTTGTAACTGCGTTTCATCA	.((((.....((.....))..(((((((((((((((((((....((((....((....((((((..((......(((........)))........))..)))))).)).))))....))))))))))))))))))))))).	-38.1
NO221	AAGCUGUUAGGUAAGGUCUCA	scaffold_736:7552:7572:+	GTTCATAAATGGGGATTTTGATTTAAGAAGTAATGTGTAGTTGCCATCAATCATGTTCACAAAAATCCAATCATTGAGTTGGGAAGTCAAACTTGCATGTGTCAAAGAATTATCTCAACTCAATAACTTAAGCTGTTAGGTAAGGTCTCAATATATGATT	..(((((.((.((((((((.((((((..(((..((((....((........))....))))...........((((((((((((..........((....))..........)))))))))))).......))).)))))))))))))).)).)))))..	-32
NO222	UAUGUAGGAGUUAUAGAGAGGUU	scaffold_1421:991:1014:-	TTTAAGATATTATGTAGGAGTTATAGAGAGGTTGAAATTTTATCGTGATTTATATATGTTAGTTCAAACTCTCAAGTTTTTAAATTATTATTTAATTTTAAAATTAATTAAAAATTATATTGAAATTAAATTAAAAGTTTGTTGAAATTAAAGCATGTTTACATTCAACACACTGAATTGTTATTTTATTTTTTTAGTTTAATGTGGGTGTCCGGGTCAGTTTGCGCGCACCTCGACTAATCCCACGGGCCCTGA	.....(...((((((((..(((((..(((((((...........((((((((.((.((..(((....)))..)).))...))))))))...(((((((((.....(((((((((......((((((..((((...(((.(((((((..((((.....))))..))))))).))).))))...))))))..)))))))))...((((((.(((.((((..((....))..)))).)))....)))))).....)))	-61.2
NO223	CAAAUUUAAUGGACCAUGACA	scaffold_1602:96:116:+	ATCATCCGGTCAAATTTAATGGACCATGACAGGATATCATTCTGTTTTTGGCTGGATTTCTATGAAATTCTGTCATGGTCCAGTAAAATTTGACTGGGTGCT	..(((((((((((((((..((((((((((((((((.((((...((((......))))....)))).))))))))))))))))...)))))))))))))))..	-52.2
NO224	AGCGCACACGUGGUGCUUGG	scaffold_1813:4001:4020:-	TGGGCACACACCTAGTGCCCACGTGGCGCATGGGTCCTGCCTCAGTGTTGTGCACACCCCTACACACACTTGACACTTGGACTGCCTGCCTGGAGGCTTGGAACACCCACAACGCACACATGGCGCTTGGGCACGCCAAAACCCAACTATCTTTGGGCCTCGCATTCTGCAGAACCCAAAATAGCCTTGGGTCATTGGTTGTGCAGGGCCCAAAATAGATTTGGGCTCCTGCAAAAACGCACACTTAGCGTTTGG	..(((.((..(((((.(((((((((((((.((((...(((((..((((.(((((.((((..((((.............((.(.....)))..(((((..(((...((((.(((((.......(((.....(((.(((((.((((((((((.((((((..((((.....)).)).))))))))))..))))))..))))))))((((((((((((.....))))))).))))).....))).......))))))))	-153.6
NO225	CCAUAUCUCUGGAAUCCACCGU	scaffold_1912:3157:3178:+	AAACGAAAAGGGGTGAGAGACTAGAGAATTCGGTTACAGAGAGGTGCAGGATTTGGATGAACCAATAATACTTCAGTGGCCATATCTCTGGAATCCACCGTTGGATCATGT	....((..((.((((.((..(((((((....((((((...((((((......((((.....))))...)))))).))))))...)))))))..)))))).))...))....	-33
