# Supplementary material for: Identification of drought-responsive and novel Populus trichocarpa microRNAs by high-throughput sequencing and their targets using degradome analysis
Source: BMC Genomics. 2013 Apr 9;14:233. doi: 10.1186/1471-2164-14-233 (PMC3630063; doi:10.1186/1471-2164-14-233)
Supplement: Additional file 5: S5 — MiRNAs in response to drought stress. [file 1471-2164-14-233-S5.xlsx]

## Sheet: Sheet1
Supplementary file S5- MiRNAs in response to drought stress
miRNAs	Normalized expression of CL	Normalized expression of DL	Fold-change(log2DL/CL)	p-value	sig-lable
miR159a-c	214.716	472.026	-1.14	0	**
miR160a-d	9.493	2.4476	-1.96	2.76578e-29	**
miR164a-e	1528.63	191.542	-3	0	**
miR394a/b-5p	69.1194	9.8235	-2.81	0	**
miR408	164.812	65.5233	-1.33	5.08116e-275	**
miR472a	11.7804	76.7691	2.7	0	**
miR472b	10.8654	57.8828	2.41	8.67112e-214	**
miR473a	53.9841	219.888	2.03	0	**
miR1444b-c	755.739	153.472	-2.3	0	**
miRn5	1.6012	4.2006	1.39	8.30346e-09	**
miRn6	5.8711	0.5622	-3.38	1.65862e-33	**
miRn16	3.088	1.1577	-1.42	4.00608e-07	**
