# Supplementary material for: Identification of drought-responsive and novel Populus trichocarpa microRNAs by high-throughput sequencing and their targets using degradome analysis
Source: BMC Genomics. 2013 Apr 9;14:233. doi: 10.1186/1471-2164-14-233 (PMC3630063; doi:10.1186/1471-2164-14-233)
Supplement: Additional file 6: S6 — Targets prediction of new P. trichocarpa miRNAs. [file 1471-2164-14-233-S6.xlsx]

## Sheet: Sheet1
Supplementary file S6- Targets prediction of new P. trichocarpa miRNAs
>ptc-miRn1	|POPTR_0005s13890.1|PACid:18206980	|location[134,154]	|
5'CUGUUAUGAAUUGAUGGAGUG3'
|||||||x||||||||o||ox
3'ACCAACUUCAACAUCCUAAACAAAGAACGAGACAAUAAUUAACUACUUCGAAAGAUGAAGAACUGCAGUUUCCUUUGAACA5' ( -23.50[68.31%] )
>ptc-miRn2	|POPTR_0005s26160.1|PACid:18206211	|location[3043,3063]	|
5'UGGUAAUGCAAGUGUUGCUAA3'
|xx|||||||||x|||||o||
3'AAGUUCACGUCGACCCAGUGAAUGCUUCCAAGAAUUACGUUCCCAACGGUUUUAGAAGAGAAGGUACAAAGAUCAACUAAC5' ( -22.40[64.74%] )
>ptc-miRn2	|POPTR_0017s01580.1|PACid:18209594	|location[2308,2328]	|
5'UGGUAAUGCAAGUGUUGCUAA3'
||||||x|||||x||||||xx
3'UCUAAGACAUUUAGGAACUUCUUUGACAAGACCAUUUCGUUCUCAACGACCAUUGUAACGUUUAUAAUGUUAUGUUUCCCU5' ( -24.90[71.76%] )
>ptc-miRn2	|POPTR_0914s00200.1|PACid:18220154	|location[1036,1056]	|
5'UGGUAAUGCAAGUGUUGCUAA3'
||||||x|||||x||||||xx
3'CCUAAGAUAUCUAGGAACUUCUUCGACAAGACCAUUUCGUUCUCAACGACCAUUCAACAGUUUAUCAUAUUAUGCUUCCCU5' ( -24.90[71.76%] )
>ptc-miRn2	|POPTR_0004s20630.1|PACid:18224806	|location[929,949]	|
5'UGGUAAUGCAAGUGUUGCUAA3'
|||x||||||||x|||o|o||
3'GUGAAUAUAAUAUACGGUGGAGUAUAGGAAACCCUUACGUUCCCAAUGGUUGUUUAGGUAGGGAUAUUUGGCUGCUACUUG5' ( -22.90[66.18%] )
>ptc-miRn2	|POPTR_0001s40240.1|PACid:18237461	|location[59,79]	|
5'UGGUAAUGCAAGUGUUGCUAA3'
|x|||||||||o|||o||x||
3'CACACAAACCAGAGUACGGAGAGAGUUAUCAACAUUACGUUUACAGCGUUUUGCAUACGUUGUAACGGAACGAGGUUCUUC5' ( -25.20[73.47%] )
>ptc-miRn2	|POPTR_0008s15560.1|PACid:18247420	|location[288,308]	|
5'UGGUAAUGCAAGUGUUGCUAA3'
x|||||||||||x|o||||x|
3'ACUAGGGUGAAUAAAUCUUCUUACAACCACUCCAUUACGUUCCCGACGACUAUAUCAACGAACUACCUAAACGGAUUGGGG5' ( -27.20[79.07%] )
>ptc-miRn2	|POPTR_0008s15560.2|PACid:18247421	|location[288,308]	|
5'UGGUAAUGCAAGUGUUGCUAA3'
x|||||||||||x|o||||x|
3'ACUAGGGUGAAUAAAUCUUCUUACAACCACUCCAUUACGUUCCCGACGACUAUAUCAACGAACUACCUAAACGGAUUGGGG5' ( -27.20[79.07%] )
>ptc-miRn3	|POPTR_0014s01440.1|PACid:18224261	|location[718,738]	|
5'UAGAUUGUUUUUAUGCUUUGA3'
o|x||||||||x||||||||x
3'UGGUAAUGUCUCUCUUUAGUUUUGCAGGAAGUGUAACAAAACUACGAAACCUAAACAGUUCGGUCACUUUUCAAGUAGUAU5' ( -18.90[67.74%] )
>ptc-miRn3	|POPTR_0012s00700.1|PACid:18228934	|location[95,115]	|
5'UAGAUUGUUUUUAUGCUUUGA3'
||||x||o||||x|||||||x
3'GUUUCGGUGCGUCUGAUCCCAUCAAACGUCAUCUCACGAAAAGACGAAACAAACUGCUCCACCUCAGUUCAGCGUUGGUUC5' ( -19.30[69.68%] )
>ptc-miRn3	|POPTR_0012s10720.1|PACid:18230150	|location[809,829]	|
5'UAGAUUGUUUUUAUGCUUUGA3'
|||||||||||xxx|||||o|
3'CCCAACGCUGAAGACGUAGAGAUGGUAGACAUCUAACAAAACGUCGAAAUUCUCGUCGGAGAGAAACUGCGUUACGACGAA5' ( -17.90[65.09%] )
>ptc-miRn3	|POPTR_0015s15310.1|PACid:18234007	|location[2134,2154]	|
5'UAGAUUGUUUUUAUGCUUUGA3'
|xx||||||||o|||||x|||
3'AAAGUUAGAUCCUUGUGUUCGUCGUUUACGAAGUAACAAAAGUACGACACUGUAAACUACUAGUGUAAGGAGAACACUUCU5' ( -19.00[68.10%] )
>ptc-miRn3	|POPTR_0001s05310.1|PACid:18237878	|location[113,133]	|
5'UAGAUUGUUUUUAUGCUUUGA3'
||o|x|||||||x|||||||x
3'GAAAUCUUGAAGAUCCAAAUUUCGGUCAAAAUUUCACAAAAACACGAAACCCAGAACCAAAAUUUACCUUUCUUCUUACCA5' ( -16.80[60.43%] )
>ptc-miRn3	|POPTR_0002s11700.1|PACid:18245447	|location[718,738]	|
5'UAGAUUGUUUUUAUGCUUUGA3'
o|x||||||||x||||||||x
3'AGGUAAUGUCUAUCUUUGGUCUUGCAGGGAGUGUAACAAAACUACGAAACCUAAACAGUUCGGUCACUUUUUAAGUAGUAU5' ( -18.90[67.74%] )
>ptc-miRn3	|POPTR_0323s00220.1|PACid:18247284	|location[127,147]	|
5'UAGAUUGUUUUUAUGCUUUGA3'
x|x||||||||ox||||||||
3'UCUUCACUUCUCUCCUUAAGAUACCACCAAUUGUAACAAAAGAACGAAACUUACAAACUCCACCUAGAACCGUUUAAGUCC5' ( -18.70[67.03%] )
>ptc-miRn4	|POPTR_0006s13780.1|PACid:18213529	|location[339,359]	|
5'CUCUUCAAAUAAAUCGUGGGA3'
x|||ox|||||||o|||||||
3'UCACGGAGACGGUUGAAAAGUGGUAACCCCUAGAGAUUUAUUUGGCACCCUCCGUUACACCUUGGUUUAUCAGGUGUAUUC5' ( -24.80[74.92%] )
>ptc-miRn4	|POPTR_0018s07250.1|PACid:18215378	|location[333,353]	|
5'CUCUUCAAAUAAAUCGUGGGA3'
x|||ox|||||||o|||||||
3'UCACGGAGCCGGUUGAAGAGUGGUAACCCGUAGAGAUUUAUUUGGCACCCUCCGUUGCACCUUGGUUUAUUAGGUGUAUUC5' ( -24.80[72.94%] )
>ptc-miRn4	|POPTR_0013s11550.1|PACid:18221184	|location[93,113]	|
5'CUCUUCAAAUAAAUCGUGGGA3'
||||||||x|||xxx||||||
3'CGAAAUAGAUCGUUAACGACCUUCUAUCCUGAGAAGUUCAUUCUUCACCCUUGUUGCUUGGAAAAGUAAAGUAACGGGUGU5' ( -20.20[60.48%] )
>ptc-miRn4	|POPTR_0007s10880.1|PACid:18242429	|location[2233,2253]	|
5'CUCUUCAAAUAAAUCGUGGGA3'
|||||xx||||||||oo||||
3'GAAUCGUUCAACGCAGUUCCUUAUUGAUUGGAGAAAAUUAUUUAGUGCCCUUCGGUUUAUACAUAGCGUAUUCUCGGCCGG5' ( -21.20[62.17%] )
>ptc-miRn4	|POPTR_0002s24310.1|PACid:18247036	|location[232,252]	|
5'CUCUUCAAAUAAAUCGUGGGA3'
|||||||||||x|||x||||x
3'UCUCAUUGCCCUUGAUUAAAGGACGUCUAUGAGAAGUUUAUGUAGGACCCCAUGUACACACUAUGGGUUUAGUUGGUGAAA5' ( -25.60[76.42%] )
>ptc-miRn5	|POPTR_0134s00210.1|PACid:18247280	|location[995,1014]	|
5'UGUCACAAUUAUUGUUGUAA3'
|x|||||||||||||ooo||
3'UCUCAUUGCCCUUGAUUAAAGGACGUCUAUAGAGUGUUAAUAACAGUGUUAUGUACACACUAUGGGUUUAGUUGGUGAAA5' ( -25.60[76.42%] )
>ptc-miRn6	|POPTR_0006s15080.1|PACid:18212401	|location[1490,1510]	|
5'UUAUGCAUUUUUGUCCCUCGC3'
x|x||||||||||x|||||x|
3'UAAAACAGUUUCCAUAACGUAGUACCCUUUUAAACGUAAAAACUGGGAGGGCCGUAGAGGGGAACUCUUUUACUGCCGUCC5' ( -24.70[69.58%] )
>ptc-miRn6	|POPTR_0006s06410.1|PACid:18212772	|location[2419,2439]	|
5'UUAUGCAUUUUUGUCCCUCGC3'
o|x|||||||||x|||||x||
3'ACCCCACUUUUUAAGAAGUCUUUUGUUUCUGAGACGUAAAAAGAGGGACCGACAACUUAAACGUGAUUUAGAAACUCGUAC5' ( -22.80[64.41%] )
>ptc-miRn6	|POPTR_0003s15180.1|PACid:18216908	|location[299,319]	|
5'UUAUGCAUUUUUGUCCCUCGC3'
||||||x||||||||||||||
3'UAGAAAAGGACUAAAGGAAGACAGGGAGAGAAUACGCAAAAACAGGGAGCGACUAGAGUUGGUACAGUCGAGAAUAGGAAG5' ( -31.30[87.92%] )
>ptc-miRn6	|POPTR_0003s13760.1|PACid:18217238	|location[1282,1302]	|
5'UUAUGCAUUUUUGUCCCUCGC3'
||xo||||||||||||xx|||
3'AUUUGUGGUUACAUUUGUUAGUAAGACUUGAAAGCGUAAAAACAGGACGCGCUUACCUACUUUGACGGACAUACCUGGGCC5' ( -23.10[64.71%] )
>ptc-miRn6	|POPTR_0003s15200.1|PACid:18218057	|location[128,148]	|
5'UUAUGCAUUUUUGUCCCUCGC3'
||||||xo|||||o|||||||
3'UAACAAGGGAGUGAAGGAAAACGGGAAGGGAAUACGCGAAAACGGGGAGCGAUUAGAGUUGGUAUAGUCGGGAAUAGGAAA5' ( -30.40[85.39%] )
>ptc-miRn6	|POPTR_0727s00210.1|PACid:18222124	|location[122,142]	|
5'UUAUGCAUUUUUGUCCCUCGC3'
||||||x||||||||||||o|
3'UGAAAACAGAAUAAAGAGCAACGGGAAGAGAAUACGCAAAAACAGGGAGUGGCUAGAGAUGGUAUAGACAAAAGUUAGCAA5' ( -29.20[82.49%] )
>ptc-miRn6	|POPTR_0015s13970.1|PACid:18233993	|location[239,259]	|
5'UUAUGCAUUUUUGUCCCUCGC3'
|||o||x||||||x|||||||
3'UAGAAAAGGAAUGAAGGUAAACUGGGAGGGAAUGCGCAAAAACUGGGAGCGAUUAGAGUUGGUACAGUCGAGAAUAGAAAA5' ( -27.00[75.84%] )
>ptc-miRn6	|POPTR_0001s11990.1|PACid:18234361	|location[266,286]	|
5'UUAUGCAUUUUUGUCCCUCGC3'
||||||x||||||||||||||
3'UAAAAAGGGACUGAAGGGAAACAGGGAGAGAAUACGCAAAAACAGGGAGCGACUAGAGAUGGUAUAGUCGAAAAUAGGAAA5' ( -31.30[87.92%] )
>ptc-miRn6	|POPTR_0001s11990.3|PACid:18234362	|location[251,271]	|
5'UUAUGCAUUUUUGUCCCUCGC3'
||||||x||||||||||||||
3'UAAAAAGGGACUGAAGGGAAACAGGGAGAGAAUACGCAAAAACAGGGAGCGACUAGAGAUGGUAUAGUCGAAAAUAGGAAA5' ( -31.30[87.92%] )
>ptc-miRn6	|POPTR_0001s11990.2|PACid:18234363	|location[251,271]	|
5'UUAUGCAUUUUUGUCCCUCGC3'
||||||x||||||||||||||
3'UAAAAAGGGACUGAAGGGAAACAGGGAGAGAAUACGCAAAAACAGGGAGCGACUAGAGAUGGUAUAGUCGAAAAUAGGAAA5' ( -31.30[87.92%] )
>ptc-miRn6	|POPTR_0001s44820.1|PACid:18235398	|location[125,145]	|
5'UUAUGCAUUUUUGUCCCUCGC3'
||||||x||||||||||||||
3'UGAAAACAGAAUAAAGAGCAACGGGAAGAGAAUACGCAAAAACAGGGAGCGGCUAGAGAUGGUAUAGACAAAAGUUAGCAA5' ( -31.10[87.85%] )
>ptc-miRn6	|POPTR_0001s44820.2|PACid:18235399	|location[122,142]	|
5'UUAUGCAUUUUUGUCCCUCGC3'
||||||x||||||||||||||
3'UGAAAACAGAAUAAAGAGCAACGGGAAGAGAAUACGCAAAAACAGGGAGCGGCUAGAGAUGGUAUAGACAAAAGUUAGCAA5' ( -31.10[87.85%] )
>ptc-miRn6	|POPTR_0001s44790.1|PACid:18236650	|location[125,145]	|
5'UUAUGCAUUUUUGUCCCUCGC3'
|x||||x||||||o|||||o|
3'UGAAAACAGAAUAAAGUGCAACGGGAAGAGACUACGCAAAAACGGGGAGUGGCUAGAGCUAGUAUAGACAAAAGUUAGCAA5' ( -25.90[73.16%] )
>ptc-miRn6	|POPTR_0001s10400.1|PACid:18238792	|location[1183,1203]	|
5'UUAUGCAUUUUUGUCCCUCGC3'
||xo||||||||||||xx|||
3'AUUUGUGGUUACAUUUGUUAGUAAGACUUGAAAGCGUAAAAACAGGACGCGUUUACCUACUUUGACGGACAUGCCUGGGCC5' ( -22.80[64.41%] )
>ptc-miRn6	|POPTR_0001s11950.1|PACid:18239367	|location[143,163]	|
5'UUAUGCAUUUUUGUCCCUCGC3'
||||||x||||||x|||||||
3'UAAAAAGGGAAUGAAGGUAAACUGGGAGGGAAUACGCAAAAACUGGGAGCGAUUAGAGUUGGUACAGUCGGGAAUAGAAAA5' ( -27.40[76.97%] )
>ptc-miRn6	|POPTR_0171s00250.1|PACid:18251532	|location[125,145]	|
5'UUAUGCAUUUUUGUCCCUCGC3'
||||||x||||||||||||||
3'UGAAAACAGAAUAAAGAGCAACGGGAAGAGAAUACGCAAAAACAGGGAGCGGCUAGAGAUGGUAUAGACAAAAGUUAGCAA5' ( -31.10[87.85%] )
>ptc-miRn6	|POPTR_0171s00250.2|PACid:18251533	|location[122,142]	|
5'UUAUGCAUUUUUGUCCCUCGC3'
||||||x||||||||||||||
3'UGAAAACAGAAUAAAGAGCAACGGGAAGAGAAUACGCAAAAACAGGGAGCGGCUAGAGAUGGUAUAGACAAAAGUUAGCAA5' ( -31.10[87.85%] )
>ptc-miRn7	|POPTR_0006s04450.1|PACid:18213318	|location[162,181]	|
5'UCUUAUGCGUUUUUGUCUCU3'
||||x|||||||o|||xx||
3'GACAACGUUCCCGUUGUCAGUUUCGUAUGAAGAAGACGCAAAGACAACGAAGUGACUGACUAGAGAGACCACGACCUUCA5' ( -18.79[61.01%] )
>ptc-miRn7	|POPTR_0003s15180.1|PACid:18216908	|location[302,321]	|
5'UCUUAUGCGUUUUUGUCUCU3'
|||||||||||||||||o||
3'UUUAGAAAAGGACUAAAGGAAGACAGGGAGAGAAUACGCAAAAACAGGGAGCGACUAGAGUUGGUACAGUCGAGAAUAGG5' ( -30.00[97.09%] )
>ptc-miRn7	|POPTR_0003s17970.1|PACid:18216988	|location[1571,1590]	|
5'UCUUAUGCGUUUUUGUCUCU3'
|||||x||||||||||x|||
3'GAAUCCUCAGAAACUCGGUUCAAGUAAAAAAGAAUUCGCAAAAACAAAGAAACGAAGACUCAGUGAAGAAAGAAAUCUGA5' ( -20.30[65.91%] )
>ptc-miRn7	|POPTR_0727s00210.1|PACid:18222124	|location[125,144]	|
5'UCUUAUGCGUUUUUGUCUCU3'
|||||||||||||||||o||
3'UUUGAAAACAGAAUAAAGAGCAACGGGAAGAGAAUACGCAAAAACAGGGAGUGGCUAGAGAUGGUAUAGACAAAAGUUAG5' ( -30.00[97.09%] )
>ptc-miRn7	|POPTR_0014s02710.1|PACid:18223407	|location[897,916]	|
5'UCUUAUGCGUUUUUGUCUCU3'
|x|||||||||||||xx||o
3'CUGGAAAACGUACGAACUUGUGCGCUUGAUACAAUACGCAAAAACCCAGGGUUUGAGCUUAGUACGGUAGAAGACUAGGU5' ( -19.10[62.21%] )
>ptc-miRn7	|POPTR_0009s13090.1|PACid:18228858	|location[304,323]	|
5'UCUUAUGCGUUUUUGUCUCU3'
||||x|||o||||||||ox|
3'AGUUAGUACGUCGGUGGGUCCCUUAUAAAAAGAAGACGUAAAAACAGGUAAUGUGAGAACUAAUGAUCUAUUCGGUGCUA5' ( -20.40[66.23%] )
>ptc-miRn7	|POPTR_0011s06220.1|PACid:18231047	|location[613,632]	|
5'UCUUAUGCGUUUUUGUCUCU3'
|||ox||x|||||||||||o
3'CAAAAGUUUAGAUCGGGAAAUUCGAGAGCAAGAGAACACAAAAACAGAGGUAUCGUCUCGAAGGUUAUUUACUGUGGGUA5' ( -21.60[70.36%] )
>ptc-miRn7	|POPTR_0011s06475.1|PACid:18231363	|location[592,611]	|
5'UCUUAUGCGUUUUUGUCUCU3'
|||ox||x|||||||||||o
3'CAAAAGUUUAGGUCGGGAAAUUCAAGAGCAAGAGAACACAAAAACAGAGGUAUCGUCUCCCUAUAUCGUCUUUAAUAUCC5' ( -21.60[70.36%] )
>ptc-miRn7	|POPTR_0015s13970.1|PACid:18233993	|location[242,261]	|
5'UCUUAUGCGUUUUUGUCUCU3'
o||||o|||||||||x|o||
3'UUUAGAAAAGGAAUGAAGGUAAACUGGGAGGGAAUGCGCAAAAACUGGGAGCGAUUAGAGUUGGUACAGUCGAGAAUAGA5' ( -24.80[80.26%] )
>ptc-miRn7	|POPTR_0001s11990.1|PACid:18234361	|location[269,288]	|
5'UCUUAUGCGUUUUUGUCUCU3'
|||||||||||||||||o||
3'UUUAAAAAGGGACUGAAGGGAAACAGGGAGAGAAUACGCAAAAACAGGGAGCGACUAGAGAUGGUAUAGUCGAAAAUAGG5' ( -30.00[97.09%] )
>ptc-miRn7	|POPTR_0001s11990.3|PACid:18234362	|location[254,273]	|
5'UCUUAUGCGUUUUUGUCUCU3'
|||||||||||||||||o||
3'UUUAAAAAGGGACUGAAGGGAAACAGGGAGAGAAUACGCAAAAACAGGGAGCGACUAGAGAUGGUAUAGUCGAAAAUAGG5' ( -30.00[97.09%] )
>ptc-miRn7	|POPTR_0001s11990.2|PACid:18234363	|location[254,273]	|
5'UCUUAUGCGUUUUUGUCUCU3'
|||||||||||||||||o||
3'UUUAAAAAGGGACUGAAGGGAAACAGGGAGAGAAUACGCAAAAACAGGGAGCGACUAGAGAUGGUAUAGUCGAAAAUAGG5' ( -30.00[97.09%] )
>ptc-miRn7	|POPTR_0001s44820.1|PACid:18235398	|location[128,147]	|
5'UCUUAUGCGUUUUUGUCUCU3'
|||||||||||||||||o||
3'UUUGAAAACAGAAUAAAGAGCAACGGGAAGAGAAUACGCAAAAACAGGGAGCGGCUAGAGAUGGUAUAGACAAAAGUUAG5' ( -30.00[97.09%] )
>ptc-miRn7	|POPTR_0001s44820.2|PACid:18235399	|location[125,144]	|
5'UCUUAUGCGUUUUUGUCUCU3'
|||||||||||||||||o||
3'UUUGAAAACAGAAUAAAGAGCAACGGGAAGAGAAUACGCAAAAACAGGGAGCGGCUAGAGAUGGUAUAGACAAAAGUUAG5' ( -30.00[97.09%] )
>ptc-miRn7	|POPTR_0001s44790.1|PACid:18236650	|location[128,147]	|
5'UCUUAUGCGUUUUUGUCUCU3'
|||x|||||||||||o|o||
3'UUUGAAAACAGAAUAAAGUGCAACGGGAAGAGACUACGCAAAAACGGGGAGUGGCUAGAGCUAGUAUAGACAAAAGUUAG5' ( -25.50[82.52%] )
>ptc-miRn7	|POPTR_0001s11950.1|PACid:18239367	|location[146,165]	|
5'UCUUAUGCGUUUUUGUCUCU3'
o||||||||||||||x|o||
3'CUUAAAAAGGGAAUGAAGGUAAACUGGGAGGGAAUACGCAAAAACUGGGAGCGAUUAGAGUUGGUACAGUCGGGAAUAGA5' ( -25.20[81.55%] )
>ptc-miRn7	|POPTR_0171s00250.1|PACid:18251532	|location[128,147]	|
5'UCUUAUGCGUUUUUGUCUCU3'
|||||||||||||||||o||
3'UUUGAAAACAGAAUAAAGAGCAACGGGAAGAGAAUACGCAAAAACAGGGAGCGGCUAGAGAUGGUAUAGACAAAAGUUAG5' ( -30.00[97.09%] )
>ptc-miRn7	|POPTR_0171s00250.2|PACid:18251533	|location[125,144]	|
5'UCUUAUGCGUUUUUGUCUCU3'
|||||||||||||||||o||
3'UUUGAAAACAGAAUAAAGAGCAACGGGAAGAGAAUACGCAAAAACAGGGAGCGGCUAGAGAUGGUAUAGACAAAAGUUAG5' ( -30.00[97.09%] )
>ptc-miRn10	|POPTR_0005s23890.1|PACid:18206334	|location[173,193]	|
5'UGUCUCGGGACAGAAAAGACA3'
|||||xx|||||||x|||||x
3'GCAGCAACCUCCACUCUCGCGGCAGCGCUCACAGACGCCUGUCUCUUCUGCCUCGUUUACCACCGUUCACCAGCAGCAUGC5' ( -24.90[64.84%] )
>ptc-miRn10	|POPTR_0006s26310.1|PACid:18212862	|location[375,395]	|
5'UGUCUCGGGACAGAAAAGACA3'
|||||||ox|||||x||o|||
3'GUACGUUUGUUACCACGUACACCUACAAGUACAGAGCUGUGUCUGUUUUGUUGUUAUCUGCGUUGUUAGACCGAGUCGCAC5' ( -25.40[65.80%] )
>ptc-miRn10	|POPTR_0018s00610.1|PACid:18215459	|location[168,188]	|
5'UGUCUCGGGACAGAAAAGACA3'
|||xo|||o||||||||x|||
3'UUGGCGUGAACGCCUCCGACGUUUCCUAUGACAAGGCCUUGUCUUUUGUGUUCGACCUUUUGAGGUGGGAGUUUUCCUCAG5' ( -26.00[67.01%] )
>ptc-miRn12	|POPTR_0006s04830.1|PACid:18211345	|location[63,83]	|
5'UCUUGAGAACAUGAUGAAUCG3'
||||||||||||o||ox||x|
3'UUAGGUUUAGCCUAGCUUUGGGAGAGCACAAGAACUCUUGUAUUAUCUAACGUAAACAUUUGGUCUAAGAGUUACAACUAC5' ( -21.70[63.82%] )
>ptc-miRn12	|POPTR_0015s00750.1|PACid:18233182	|location[608,628]	|
5'UCUUGAGAACAUGAUGAAUCG3'
|x||||||||||||xx||||x
3'AUUCCGAGUUUCGGAACCAGUUUAAGUGCAACAACUCUUGUACUUGUUAGAAAAGAACUCCUUAAGGUGCAAAUUAGUUGU5' ( -21.00[61.22%] )
>ptc-miRn12	|POPTR_0016s05080.1|PACid:18250361	|location[29,49]	|
5'UCUUGAGAACAUGAUGAAUCG3'
||||||o|||||o||x||||x
3'AAGGUUGACGACUUAGAGGUUAAUCGUGUUAGAACUUUUGUAUUAGUUAGAAAACUAACAUUAGUUGUAUUAAGCUGUA5' ( -24.20[70.97%] )
>ptc-miRn13	|POPTR_0009s04880.1|PACid:18227291	|location[39,59]	|
5'UGAUGAUUAAUUGACUGCAAA3'
||||||x||||||x||||x|x
3'CUCCGAUUUCUAACUCUCCUUCUACCACUUACUACUCAUUAACCGACGCUGGUAACUUUUGUCCAGCAACAUCGUUGAAAG5' ( -19.90[65.89%] )
>ptc-miRn13	|POPTR_0008s01630.1|PACid:18247946	|location[1650,1670]	|
5'UGAUGAUUAAUUGACUGCAAA3'
|||||||||||oxx||||x||
3'CCUAGUGUUAAUGAUCUGUUCAGAUUGGGUACUACUAAUUAGAGGACGGUUUAUGACAGUUUCCUGUAACGUGGUACUUCC5' ( -22.90[75.83%] )
>ptc-miRn15	|POPTR_0018s13210.1|PACid:18214503	|location[377,398]	|
5'UCUGUCGCUGGAAAGAUGGUAC3'
|||ox|x||||||||x||||||
3'AGAUCCAGAUGUAACCAACCAAAGAGUUAGAGAUCGGGACCUUUCAACCAUGCAAAACCUCCUAACACCAUUUGUCUUCUCU5' ( -26.60[63.48%] )
>ptc-miRn16	|POPTR_0002s26040.1|PACid:18246698	|location[288,308]	|
5'AGAUGGGCAUCGGCAUUGUGA3'
|||||o|||||x|||x|||o|
3'CUACGUUACUGUUUUCAGGACUUAGCCGGGUCUACUCGUAGACGUUACAUUCGUGGGUUUUAGCCGUUAUAGGUAUGUCAU5' ( -26.50[64.63%] )
>ptc-miRn18	|POPTR_0006s27240.1|PACid:18211901	|location[1699,1719]	|
5'UUUGAAAUUGAACAAAUGGUA3'
||||x|||||||||||ox|o|
3'GUGCAAGUUCCGCACGGAUGUAUCUAUUGGAAACAUUAACUUGUUUGACGUAUACGUAGCCUAUAGACGAACUGAACAUAG5' ( -17.00[61.59%] )
>ptc-miRn18	|POPTR_0019s02260.1|PACid:18219378	|location[22,42]	|
5'UUUGAAAUUGAACAAAUGGUA3'
|||o|||o||||||||ox|||
3'CAAUUCUUUUUUUUUGUCUUUAUAUCUGUAAAAUUUUGACUUGUUUGACAUUUAGAACUUGGGGUAGUAGUA5' ( -19.10[69.45%] )
>ptc-miRn18	|POPTR_0014s05590.1|PACid:18222466	|location[1264,1284]	|
5'UUUGAAAUUGAACAAAUGGUA3'
||x||||||||||x|x|||||
3'UCGUAAAAAGGUUAAUAUAGGUUUAUCAAAAACCUUUAACUUGGUAACCAUCCUCGUUUACGAUCGUACAUAAACUUAAAC5' ( -17.40[63.50%] )
>ptc-miRn18	|POPTR_0515s00210.1|PACid:18239569	|location[223,243]	|
5'UUUGAAAUUGAACAAAUGGUA3'
|||||||||||||||xxx||x
3'AAUAAACUUUAACUUGUUCCACAGUAGUAACUCAAGUAGUUAUAGAUAUAGUUA5' ( -19.40[71.06%] )
>ptc-miRn18	|POPTR_0002s06200.1|PACid:18244684	|location[944,964]	|
5'UUUGAAAUUGAACAAAUGGUA3'
|||||xx|||||||x|||||x
3'GUACCAACAACUGUACUACACCUUAGACACAAACUCGAACUUGUCUACCAACACCCCAACGUCUUUUAACCAACACUUGGU5' ( -18.90[69.74%] )
>ptc-miRn19	|POPTR_0003s11130.1|PACid:18218081	|location[148,168]	|
5'UUGCAUGCAUGAACUUGAAAU3'
x|||||o||||x||x||||||
3'AUCGUCUUUUUCAAGUUACGUAUCUUCGGUUACGUAUGUACCUGUACUUUACACCGGUUAUUCUUGGGUCUAUACCGAAUU5' ( -20.90[65.11%] )
>ptc-miRn19	|POPTR_0009s04850.1|PACid:18228514	|location[926,946]	|
5'UUGCAUGCAUGAACUUGAAAU3'
|oo|||x||||||||||||x|
3'GCUGCUGGGCCGUUUGAUCGUAUCGCGCAAAGUGUAAGUACUUGAACUUGAGGAGAAGUUAGAGGAGUCCAUAGCGGUACA5' ( -21.90[67.59%] )
>ptc-miRn19	|POPTR_0011s10760.1|PACid:18230965	|location[829,849]	|
5'UUGCAUGCAUGAACUUGAAAU3'
||||||||x||x||ox|||||
3'AGUAACGUACGAACCUGGCCUUUACCGAAGUUGUAAAACUUGUUACACGAAGGG5' ( -19.30[60.12%] )
>ptc-miRn19	|POPTR_0015s03100.1|PACid:18233865	|location[116,136]	|
5'UUGCAUGCAUGAACUUGAAAU3'
||||||||x|||||||x||||
3'AUAGCAAUAUUACUGUAACCUAUCCCGUAAAACGUACGGACUUGAAAUUUAUGACUACUUCCUUCUCUUCCGAGAGAUUCA5' ( -21.70[67.39%] )
>ptc-miRn19	|POPTR_0001s26570.1|PACid:18236160	|location[1059,1079]	|
5'UUGCAUGCAUGAACUUGAAAU3'
||||||||||||x|x||x||x
3'GGUUAUCUUUGUAGGUAGGAGUAAGGUGAGAACGUACGUACUCGUACAUUCGAAAAUGGGAAAAAGUUCGGUAGUAGAUUG5' ( -20.50[63.27%] )
>ptc-miRn19	|POPTR_0002s09150.1|PACid:18246540	|location[1213,1233]	|
5'UUGCAUGCAUGAACUUGAAAU3'
||||x|||||||x||||||xx
3'UAAGGUGUGUCUAAACAAGUUGAAAACGUGAACGAACGUACUGGAACUUGUCCGGUAAAAGUUCAAUUUAUGUCUGGCUUG5' ( -22.50[69.66%] )
>ptc-miRn19	|POPTR_0002s09150.2|PACid:18246541	|location[1120,1140]	|
5'UUGCAUGCAUGAACUUGAAAU3'
||||x|||||||x||||||xx
3'UAAGGUGUGUCUAAACAAGUUGAAAACGUGAACGAACGUACUGGAACUUGUCCGGUAAAAGUUCAAUUUAUGUCUGGCUUG5' ( -22.50[69.66%] )
>ptc-miRn19	|POPTR_0002s09150.3|PACid:18246542	|location[1120,1140]	|
5'UUGCAUGCAUGAACUUGAAAU3'
||||x|||||||x||||||xx
3'UAAGGUGUGUCUAAACAAGUUGAAAACGUGAACGAACGUACUGGAACUUGUCCGGUAAAAGUUCAAUUUAUGUCUGGCUUG5' ( -22.50[69.66%] )
>ptc-miRn19	|POPTR_0002s09150.4|PACid:18246543	|location[1120,1140]	|
5'UUGCAUGCAUGAACUUGAAAU3'
||||x|||||||x||||||xx
3'UAAGGUGUGUCUAAACAAGUUGAAAACGUGAACGAACGUACUGGAACUUGUCCGGUAAAAGUUCAAUUUAUGUCUGGCUUG5' ( -22.50[69.66%] )
>ptc-miRn20	|POPTR_0004s11860.1|PACid:18225230	|location[268,288]	|
5'UUGAGAAAAGUCAAUCGGACC3'
|ox|x|||||||||||o||||
3'AAUUAACAGAGAAAGCCAUGACCUAGGUAUUUUCAGUUAGUCUGGGAAGUUAUGUUCUUGAACCCAGGAGUUCUC5' ( -23.80[67.23%] )
>ptc-miRn20	|POPTR_0015s00530.1|PACid:18233305	|location[1231,1251]	|
5'UUGAGAAAAGUCAAUCGGACC3'
||||||||||||||x|x|x|x
3'GGGUAACCAUUAUGAUAGAGAUUGAUAUAUAACUCUUUUCAGUUUGGCCGAUCUAGCCAAAACAAAAUGAUCGUCUCACAG5' ( -24.40[68.93%] )
>ptc-miRn20	|POPTR_0015s00530.2|PACid:18233306	|location[1228,1248]	|
5'UUGAGAAAAGUCAAUCGGACC3'
||||||||||||||x|x|x|x
3'GGGUAACCAUUAUGAUAGAGAUUGAUAUAUAACUCUUUUCAGUUUGGCCGAUCUAGCCAAAACAAAAUGAUCGUCUCACAG5' ( -24.40[68.93%] )
>ptc-miRn20	|POPTR_0001s35640.1|PACid:18237921	|location[166,186]	|
5'UUGAGAAAAGUCAAUCGGACC3'
|x|||x||||||x|||o||||
3'CUUGUACAACUCUCCCCCAAACAACAACCGAUCUCGUUUCAGAUAGUCUGGGUUUGCCGUCGCAAAUGACACACUUAUCCU5' ( -22.80[64.04%] )
>ptc-miRn21	|POPTR_0017s03410.1|PACid:18209274	|location[284,304]	|
5'UGUUCAGAUCAGUAGAUAGCA3'
||||x|||||||||||x|xx|
3'CCCCUGUACAACAGAAUCGAUUUUUGAACUACAAUUCUAGUCAUCUUUGUUCCUAGUGUGGAAAGAACAGCAGCCGUCGAC5' ( -21.70[61.13%] )
>ptc-miRn21	|POPTR_0003s08780.1|PACid:18217140	|location[1772,1792]	|
5'UGUUCAGAUCAGUAGAUAGCA3'
||o|xx||||||||||||||x
3'AAGAAGUUACGAACACGACACUAGUCAUCUAUCGACGUUACGUCAGUUAGAGCAAAGUUAAUAAC5' ( -26.40[74.58%] )
>ptc-miRn21	|POPTR_0013s07650.1|PACid:18221645	|location[2129,2149]	|
5'UGUUCAGAUCAGUAGAUAGCA3'
|||||||x|||x|x||||||x
3'GCGGUAAUUAGACAAGGACACGUAAAAGGCACAAGUCGAGUAACCUAUCGACAUCACCUUCGAGGUAACACCCGAAGAGAA5' ( -21.70[61.30%] )
>ptc-miRn21	|POPTR_0012s00720.1|PACid:18230202	|location[2789,2809]	|
5'UGUUCAGAUCAGUAGAUAGCA3'
||||||||||||x|||x|x|x
3'GAAAACACAGUACACGUUUAAACAGUUGGAACAAGUCUAGUCCUCUUUGGAAUCCUGAACUGUUUAGGUACCGACUUCAUA5' ( -23.40[65.18%] )
>ptc-miRn21	|POPTR_0011s12840.1|PACid:18231426	|location[1892,1912]	|
5'UGUUCAGAUCAGUAGAUAGCA3'
x|||||x|||||||xx|||||
3'AAGAACGGUAAGGCUUCAGACUUUAAAAACCCAAGUAUAGUCAUAGAUCGUCUUGUAACGACCGAAAAUCUAGAGCUACCU5' ( -22.00[62.15%] )
>ptc-miRn21	|POPTR_0011s13040.1|PACid:18231988	|location[1796,1816]	|
5'UGUUCAGAUCAGUAGAUAGCA3'
x|||||x|||||||xx|||||
3'AAGAACGGUAAGGCUUCAGACUUUAAAAACCCAAGUAUAGUCAUAGAUCGUCUUGUAACGACCGAAAAUCUAGAGCUACCU5' ( -22.00[62.15%] )
>ptc-miRn21	|POPTR_0015s00600.1|PACid:18233203	|location[2999,3019]	|
5'UGUUCAGAUCAGUAGAUAGCA3'
||||||||||||x|||x|x|x
3'GAAAACACAGUAUAUGGUAAAACAGUUGGAACAAGUCUAGUCCUCUUUGGAAUCUUGAACUGUUAAAGAGGUAUCGACUCC5' ( -23.40[65.18%] )
>ptc-miRn21	|POPTR_0001s02750.1|PACid:18235549	|location[1814,1834]	|
5'UGUUCAGAUCAGUAGAUAGCA3'
||o|xx||||||||||||||x
3'ACUAAGAUUACUGAAGAAGAAGUUACAAACACGACACUAGUCAUCUAUCGACGUUACGUCAGUUAGAGCAAAGUUGAUAAC5' ( -26.40[74.58%] )
>ptc-miRn21	|POPTR_0008s08730.1|PACid:18248291	|location[143,163]	|
5'UGUUCAGAUCAGUAGAUAGCA3'
|||||x||||||x||||||||
3'GCGGAGCGAAACACUAACAGACCACGACCCACAAGGCUAGUCCUCUAUCGUAUAGAACUGAUAAUAGAUUAUCUAGUAGAG5' ( -26.40[74.16%] )
>ptc-miRn22	|POPTR_0003s18970.1|PACid:18216306	|location[145,165]	|
5'UAGAGCAGAUUGUAAGGGAAG3'
x|||||||||||||xo|||||
3'AAGUAGCUAAACCUUGAAAAACCUCUGCCUUUCUCGUCUAACAUCUCCUUCCGGCGUACUCAACUGCUCCAUAACUUGUCA5' ( -29.70[80.71%] )
>ptc-miRn22	|POPTR_0003s18960.1|PACid:18218354	|location[163,183]	|
5'UAGAGCAGAUUGUAAGGGAAG3'
x|||||||||||||xo|||||
3'AAGUAGCUAAACCUUGAAAAACCUCUGCCUUUCUCGUCUAACAUCUCCUUCCGGCGUACUCAACUACUCUAUAACUUGUCA5' ( -29.70[80.71%] )
>ptc-miRn22	|POPTR_0003s18960.2|PACid:18218355	|location[163,183]	|
5'UAGAGCAGAUUGUAAGGGAAG3'
x|||||||||||||xo|||||
3'AAGUAGCUAAACCUUGAAAAACCUCUGCCUUUCUCGUCUAACAUCUCCUUCCGGCGUACUCAACUACUCUAUAACUUGUCA5' ( -29.70[80.71%] )
>ptc-miRn22	|POPTR_0013s13530.1|PACid:18220887	|location[96,116]	|
5'UAGAGCAGAUUGUAAGGGAAG3'
|x||||||x||||||||||x|
3'CCAAAACUCUAACAUCUCUUGAACAACUCUAACUCGUCAAACAUUCCCUCCUCCAAAUCCUAACAACUAAAACAACAGCCC5' ( -27.70[75.68%] )
>ptc-miRn22	|POPTR_0004s23070.1|PACid:18224487	|location[97,117]	|
5'UAGAGCAGAUUGUAAGGGAAG3'
x||x||||||||||xo|||||
3'AAGUAGCUAAACCUUGAAAAACCUUUGACUCUCCCGUCUAACAUCUCCUUCGGGUGUUCUCAACUGUUCCUUAACUUGUCA5' ( -24.80[67.57%] )
>ptc-miRn22	|POPTR_0004s10240.1|PACid:18226413	|location[594,614]	|
5'UAGAGCAGAUUGUAAGGGAAG3'
||||o|||x|||x|||||||x
3'AGGCGGAACUCUGGGAAGUUUAUUUUCCACAUCUUGUCGAACUUUCCCUUGUGUUCGACGACAUCGAAUUGGACUGGUAUG5' ( -23.20[63.56%] )
>ptc-miRn22	|POPTR_0001s07230.1|PACid:18236732	|location[121,141]	|
5'UAGAGCAGAUUGUAAGGGAAG3'
x||||||||||x|||o|||||
3'AAACAGGUCGAAGUCGAAGGCCCUUCGAUUUUCUCGUCUAAAAUUUCCUUCGGGUGUACUCAACUGCUCUUUUAGGUGGCA5' ( -26.40[71.93%] )
>ptc-miRn22	|POPTR_0001s07200.1|PACid:18239027	|location[151,171]	|
5'UAGAGCAGAUUGUAAGGGAAG3'
x||||||||||x|x|||||||
3'GAGCAGCUCAACAUUGAAGACCCUCUGUCUUUCUCGUCUAAAACUCCCUUCGGGUGUACUCAACUACUCCUUCAGCUGACA5' ( -26.30[71.66%] )
>ptc-miRn23	|POPTR_0005s25790.1|PACid:18208356	|location[1224,1245]	|
5'UUGAAGAAAGGUAGACAGAUAG3'
||||||||x||o|||||o|||o
3'AGUGUGAGAACGACCGAAAACUUCUUGCCGUCUGUUUAUUUGAAGGCUAAAGGGACUGGGUCGACACAGA5' ( -27.20[76.40%] )
>ptc-miRn24	|POPTR_0001s18110.1|PACid:18239425	|location[1066,1086]	|
5'CGAACGUUGACCGAAUGUGAA3'
||||x|||x||||x||||||x
3'CAAAAACCCCAGUUUAAAACAAAAUCCAAAGCUUUCAAGUGGCAUACACUCGACCAGUAUACCCUACCAAAAACAACACUU5' ( -22.20[60.66%] )
>ptc-miRn25	|POPTR_0005s01780.1|PACid:18206971	|location[752,773]	|
5'UUGUACACAGAAUAGGUGAAAU3'
|||||||x||||||||||||||
3'AGUUAGUGCCAAGAACUUUCUUAACUCCAUAACAUGUUUCUUAUCCACUUUAUCGAAAGUAAAAGUAAACUAUGUAUUGAUA5' ( -27.60[82.14%] )
>ptc-miRn25	|POPTR_0151s00200.1|PACid:18214177	|location[752,773]	|
5'UUGUACACAGAAUAGGUGAAAU3'
|o|||||xx|||||||||||||
3'CAGUAGUGUUUGGCUCUAUGCUCACAAAGUAGCAUGUUACUUAUCCACUUUAUCGAGAGUAAUCAUAACAAUUGUAUUGAUU5' ( -24.60[73.21%] )
>ptc-miRn25	|POPTR_0019s14170.1|PACid:18219687	|location[746,767]	|
5'UUGUACACAGAAUAGGUGAAAU3'
|||||||xx|||||||||||||
3'AGGUAGUGUUUGGCUCUAUACUGACAUGACAACAUGUAACUUAUCCACUUUAUCGAGAGUAAUAGUAACGAUUGUAUUGAUU5' ( -25.30[75.52%] )
>ptc-miRn25	|POPTR_0013s14590.1|PACid:18220395	|location[545,566]	|
5'UUGUACACAGAAUAGGUGAAAU3'
|||||||xx|||||||||||||
3'CGGUAGUGUUUGGCUCUAUACUCACAAAGUAACAUGUUACUUAUCCACUUUAUCGAGAGGAAUCAUAGCAAUUAUAUUGAUU5' ( -24.90[74.11%] )
>ptc-miRn25	|POPTR_1101s00200.1|PACid:18222038	|location[512,533]	|
5'UUGUACACAGAAUAGGUGAAAU3'
|||||||xx|||||||||||||
3'CGGUAGUGUUUGGCUCUAUACUCACAAAGUAACAUGUUACUUAUCCACUUUAUCGAGAGUAAUCGUAGCAAUUGUAUUGAUU5' ( -24.90[74.11%] )
>ptc-miRn25	|POPTR_0107s00260.1|PACid:18239453	|location[752,773]	|
5'UUGUACACAGAAUAGGUGAAAU3'
||||||||||||||||||||||
3'AGUUAGUGCAUAGAACUCUCGUAAGGUCGUAACAUGUGUCUUAUCCACUUUAUCGAAAGUAAAAGUAAGCUAUAUAUUGAUA5' ( -33.60[100.00%] )
>ptc-miRn25	|POPTR_0107s00270.1|PACid:18239454	|location[752,773]	|
5'UUGUACACAGAAUAGGUGAAAU3'
|||o||||||||||||||||||
3'AGUUAGUGCCAAGAACUUUCUUAACUCCAUAACGUGUGUCUUAUCCACUUUAUCGAAAGUAAAAGUAAACUAUGUACUGAUU5' ( -33.60[100.00%] )
>ptc-miRn25	|POPTR_0107s00230.1|PACid:18239457	|location[722,743]	|
5'UUGUACACAGAAUAGGUGAAAU3'
||||||||||||x|||||||||
3'AGUUAGUGCAUAGAACUCUCGUAAAGUCGUAACAUGUGUCUUUUCCACUUUAUCGAAAGUAAAAGUAAGCUAUAUAUUGAUA5' ( -29.70[88.39%] )
>ptc-miRn25	|POPTR_0107s00240.1|PACid:18239458	|location[752,773]	|
5'UUGUACACAGAAUAGGUGAAAU3'
||||||||||||||||||||||
3'GGUUAGUGCUUAGAACGUUCUUAACUCCAUAACAUGUGUCUUAUCCACUUUAUCGAAAGUAAAAGUAAACUAUGUACUGAUU5' ( -33.60[100.00%] )
>ptc-miRn25	|POPTR_0008s04450.1|PACid:18248754	|location[150,171]	|
5'UUGUACACAGAAUAGGUGAAAU3'
|o|x||||||||||o|x|||||
3'AAACUGCCUUAAACUUUCAGCAACGUUCACAGCCUGUGUCUUAUUCUCUUUACGACACAACAGUACACAGGCACACCACCAC5' ( -22.00[65.48%] )
>ptc-miRn26	|POPTR_0006s23110.1|PACid:18211702	|location[102,122]	|
5'UUACCAAGUUUCAAAUUCUCA3'
|||x|x||o|||||||||o||
3'CGAAGAGGUUCUAAGAGUCGAUGGUAAAGGAAUUGGUCGAAGUUUAAGGGUCGAGAGUGGUGGCGUACUUUGCCGCACAGU5' ( -21.60[72.24%] )
>ptc-miRn26	|POPTR_0006s05530.1|PACid:18211993	|location[360,380]	|
5'UUACCAAGUUUCAAAUUCUCA3'
||||x|||x||||||o||||x
3'ACUAGACCCUAUCCUGGGGUUUACUCUAACAAUGAUUCUAAGUUUGAGAGGUUUCUUGAUGUGACUCUUUCCACAUUUCCA5' ( -19.00[63.97%] )
>ptc-miRn26	|POPTR_0006s05530.1|PACid:18211993	|location[627,647]	|
5'UUACCAAGUUUCAAAUUCUCA3'
||x|||||||||xx|x|||||
3'GGUCUUGAAACGUUGUUUUCGACGAGUUCGAAGGGUUCAAAGGGUUAGAGUGAUCCUUGUAGUGAGUAGUUCAUGUGUAAG5' ( -20.00[66.67%] )
>ptc-miRn26	|POPTR_0006s00470.1|PACid:18212915	|location[1245,1265]	|
5'UUACCAAGUUUCAAAUUCUCA3'
x|||||||o||||x|||||x|
3'UAGAAUCAAAACAAGACUCUUAGGAGCACUUAUGGUUCGAAGUCUAAGAAUCUCUUACGGAGCAUCUUAAACAGUAUUAGA5' ( -21.30[71.72%] )
>ptc-miRn26	|POPTR_0003s08860.1|PACid:18217445	|location[1101,1121]	|
5'UUACCAAGUUUCAAAUUCUCA3'
|o|x||||o||||||||||x|
3'AAGACUAGAAGAGGAUGUUAGAGGUUUAAGAGUAGUUCGAAGUUUAAGACUUCGAACGAGUCGUAGUUUGAUUGAGGUAGA5' ( -19.20[64.00%] )
>ptc-miRn26	|POPTR_0012s02620.1|PACid:18230210	|location[288,308]	|
5'UUACCAAGUUUCAAAUUCUCA3'
||xx||||o|||||x||||||
3'GAUUAUAAGGAAGUGUUCGAAGUUAAAGAGUUCAUACUUUAAGGGAAGGAACUUGGAGACA5' ( -19.40[64.67%] )
>ptc-miRn26	|POPTR_0011s03900.1|PACid:18231464	|location[1035,1055]	|
5'UUACCAAGUUUCAAAUUCUCA3'
|||x|x|||||||||xx||||
3'CUGGUGAGUCUUUUCAGACCGUGAAAGUGGAAUAGGUCAAAGUUUUUGAGUAGAAGAAACCCGUGAACUGGUAGUGAAACA5' ( -18.50[61.46%] )
>ptc-miRn26	|POPTR_0015s01140.1|PACid:18232864	|location[288,308]	|
5'UUACCAAGUUUCAAAUUCUCA3'
||xx||||o|||||x||||||
3'AAUUAUAAGGAAGUGUUCGAAGUUAAAGAGUUGAUACUUUAAGGGAAGGAACUAGGAGACA5' ( -19.40[64.67%] )
>ptc-miRn26	|POPTR_0001s38590.1|PACid:18237587	|location[1134,1154]	|
5'UUACCAAGUUUCAAAUUCUCA3'
|o|x||||o||||x|||||||
3'UCUUUCGAUAACAGUUGUUACUGUGUUGAAAGUAGUUCGAAGUGUAAGAGUCUGUUUAGUUACAAAAGGUAAAGUCUAAGA5' ( -19.90[66.56%] )
>ptc-miRn26	|POPTR_0001s29350.1|PACid:18238045	|location[1257,1277]	|
5'UUACCAAGUUUCAAAUUCUCA3'
x||||||||||||||||||x|
3'UAGAACCUAAACAAGACUCUUAGGAGUACUUAUGGUUCAAAGUUUAAGAAUCUCUUACGGAGCAUCUUAAACAGUAUUAGA5' ( -24.80[83.50%] )
>ptc-miRn26	|POPTR_0002s24790.1|PACid:18245922	|location[303,323]	|
5'UUACCAAGUUUCAAAUUCUCA3'
o||x||||o|||x||||||||
3'CACAUUAAAGCGCUGUCUAGUCGUUUUUGGGAUUGUUCGAAGCUUAAGAGUUCGAAGUCAAAGGCGCGUAUGCUACGUAUG5' ( -19.00[63.33%] )
>ptc-miRn26	|POPTR_0008s02610.1|PACid:18247799	|location[1447,1467]	|
5'UUACCAAGUUUCAAAUUCUCA3'
xo|||||||||||x||||||x
3'AACACGGGGAUGGUACGAACGAGAAAGAUAUGUGGUUCAAAGUCUAAGAGGGACACCAAGACGACUAGGUACCACACAUUA5' ( -25.20[84.00%] )
>ptc-miRn26	|POPTR_0008s02610.2|PACid:18247800	|location[1447,1467]	|
5'UUACCAAGUUUCAAAUUCUCA3'
xo|||||||||||x||||||x
3'AACACGGGGAUGGUACGAACGAGAAAGAUAUGUGGUUCAAAGUCUAAGAGGGACACCAAGACGACUAGGUACCACACAUUA5' ( -25.20[84.00%] )
>ptc-miRn26	|POPTR_0008s08040.1|PACid:18248428	|location[4344,4364]	|
5'UUACCAAGUUUCAAAUUCUCA3'
|||||xx|||||||x|o||||
3'ACGAGCGGUCAUUGUAAAGGGUCGUUAGAAAAUGGAACAAAGUUCAGGAGUUAGACAAACUACUCACGAACAAAAAGAAAC5' ( -19.40[64.67%] )
>ptc-miRn26	|POPTR_0008s14290.1|PACid:18249814	|location[456,476]	|
5'UUACCAAGUUUCAAAUUCUCA3'
||x|||x|o|||||||||o||
3'AACUAAGCGUACAAGUUACGAAGAACUUUCAACGGUACGAAGUUUAAGGGUAGAUAAUAGUGUCAUAUUCGUUAAAAUAGA5' ( -21.30[71.48%] )
>ptc-miRn26	|POPTR_0016s05210.1|PACid:18250671	|location[630,650]	|
5'UUACCAAGUUUCAAAUUCUCA3'
||x|||||||||xx|x|||||
3'GGUCUUGAAACGUUGUUUUCGACGAGUUCGAAGGGUUCAAAGGGUUAGAGUGAUCCUUGUGGUGAGUAGUUCAUGUUUAAA5' ( -20.00[66.67%] )
>ptc-miRn26	|POPTR_0016s00510.1|PACid:18250835	|location[1239,1259]	|
5'UUACCAAGUUUCAAAUUCUCA3'
x|||||||o||||||||||x|
3'UAGAACCUAAACAAGACGCUCAGGAGCACUUAUGGUUCGAAGUUUAAGAAUCUCUUACGGAGUAUCUUAAACAGUAUUAGA5' ( -24.80[83.50%] )
>ptc-miRn27	|POPTR_0005s00240.1|PACid:18207253	|location[633,653]	|
5'GCUAGGACCAAGUUUUUUGGA3'
|||||||||||oxo|||x|||
3'AGAUGAACGAAACGAUCGAGGGCUCAUCCACGAUCCUGGUUUUGAAAUCCUUCGGAUGGUCAAGCGGAAACGCUUGGAGAA5' ( -26.30[71.08%] )
>ptc-miRn27	|POPTR_0005s00240.2|PACid:18207254	|location[633,653]	|
5'GCUAGGACCAAGUUUUUUGGA3'
|||||||||||oxo|||x|||
3'AGAUGAACGAAACGAUCGAGGGCUCAUCCACGAUCCUGGUUUUGAAAUCCUUCGGAUGGUCAAGCGGAAACGCUUGGAGAA5' ( -26.30[71.08%] )
>ptc-miRn27	|POPTR_0015s10570.1|PACid:18232707	|location[2600,2620]	|
5'GCUAGGACCAAGUUUUUUGGA3'
ox|||||||||x||||||||x
3'UUAGUCUAUUUUAUAAUAGGUACAGAAGCUUUAUCCUGGUUGAAAAAACCGAAAAGAACAGUGAGAACGAAAGGAGUAUAA5' ( -25.30[69.13%] )
>ptc-miRn28	|POPTR_0003s02110.1|PACid:18217347	|location[3244,3264]	|
5'GAUGACAUGGACACCAAAAUC3'
|||x||||||||x|||x|x||
3'ACAUAGAGAAGGUUGAAGACUGAAGAGACGCUAGUGUACCUGGGGUGUAAGGAAUUACACAAGCUUAGACGGUAAACUUAU5' ( -22.40[60.70%] )
>ptc-miRn28	|POPTR_0019s01160.1|PACid:18218633	|location[2362,2382]	|
5'GAUGACAUGGACACCAAAAUC3'
|||x||||||||x|||x|x||
3'AUUGAGAAGUUUACUUAGACUAAAAGGACGCUAGUGUACCUGGGGUGUAAGAAAUUACACAUGCGCAACGUCACCUUGUGG5' ( -22.40[60.38%] )
>ptc-miRn28	|POPTR_0019s02960.1|PACid:18219071	|location[397,417]	|
5'GAUGACAUGGACACCAAAAUC3'
|||x||||||||x|||x|x||
3'GCUGAGAAGUUUACUUAGACUGAAGGGACGCUAGUGUACCUGGGGUAUAAGAAAUUACACAGGCCCAAAAUUAACGGUUGG5' ( -22.50[60.65%] )
>ptc-miRn28	|POPTR_0019s02920.1|PACid:18219215	|location[2764,2784]	|
5'GAUGACAUGGACACCAAAAUC3'
|||x||||||||x|||x|x||
3'GCUGAGAAGUUUACUUAGAUUGAAGGGACGCUAGUGUACCUGGGGUGUAAGAAAUUGCACAUGCCCAAGCUUACUUACUGG5' ( -22.40[60.38%] )
>ptc-miRn28	|POPTR_0013s05660.1|PACid:18221042	|location[1315,1335]	|
5'GAUGACAUGGACACCAAAAUC3'
|||x||||||||x|||x||||
3'ACAUAGAGAAGGGUGAAGACUGAAGGGACGCUAGUGUACCUGGGGUGUUAGAAAUUCCUACGCGUGGCGUUAGAGACAACC5' ( -24.80[66.85%] )
>ptc-miRn28	|POPTR_0014s01650.1|PACid:18222907	|location[486,506]	|
5'GAUGACAUGGACACCAAAAUC3'
o|||||||||||||x||||ox
3'AAGCUUGUAUCGUGUUUUUAGAACAUGGGUUUACUGUACCUGUGCUUUUGUUUACUGAGUUUUCAUUUUCCUACUGAACCC5' ( -24.90[68.41%] )
>ptc-miRn28	|POPTR_0008s01360.1|PACid:18247694	|location[6,26]	|
5'GAUGACAUGGACACCAAAAUC3'
||oo|x||||||||||||||x
3'GUUCAGUGACCUCCACCUUUCCGUUGAGAUCUGUUUUACCUGUGGUUUUAACGGUA5' ( -24.80[67.57%] )
>ptc-miRn28	|POPTR_0016s06390.1|PACid:18250158	|location[826,846]	|
5'GAUGACAUGGACACCAAAAUC3'
|||||||o|||||||||xxx|
3'GAACCGGCCCCCUCCACCCCAAGGGAAAUACUACUGUGCCUGUGGUUCACGGGUCUUUCGUAUCAUCUGGUAACCGUAUCC5' ( -31.60[85.64%] )
>ptc-miRn29	|POPTR_0018s12220.1|PACid:18214545	|location[3335,3355]	|
5'ACACAGAAACUCCAAGCCCAC3'
x|||||||x|||||||x|||x
3'UUGGUAAUUGGUACUUGAGACAGUGACAACGGUGUCUUGGAGGUUCCGGUAGUAGUUGUUGUGGUAUUUUUCGUUGGUGUA5' ( -26.60[66.83%] )
>ptc-miRn29	|POPTR_0014s04910.1|PACid:18224082	|location[1774,1794]	|
5'ACACAGAAACUCCAAGCCCAC3'
x|||||||||||x|||||xx|
3'CAGUUCUAUUUAUGGAGGUCGAUACAAAAAGGUGUCUUUGAGUUUCGGAAGUGCGACUACAGGUACGUAUGGGAAAGGUUA5' ( -27.50[68.07%] )
>ptc-miRn29	|POPTR_0001s08250.1|PACid:18235242	|location[149,169]	|
5'ACACAGAAACUCCAAGCCCAC3'
|||||||xx||||||||||x|
3'UUCAGUGUCGGUUGAAUUGGGUUAUGGUCUUGUGUCUGGGAGGUUCGGGGGUUGUUGUUGGUUUUACUAAUGUGGAAAGUG5' ( -34.30[86.18%] )
>ptc-miRn29	|POPTR_0008s03400.1|PACid:18249503	|location[1618,1638]	|
5'ACACAGAAACUCCAAGCCCAC3'
|x|||o|||||||||o|x|||
3'UUAGCCGGGAACCUUUUCUAAGGGGAGGUAUAUGUUUUUGAGGUUUGAGUGUGUCGAAGGUUCACAAGACCCCUAGAGUGG5' ( -24.50[60.64%] )
>ptc-miRn30	|POPTR_0005s01680.1|PACid:18206073	|location[2925,2944]	|
5'UGAUCUAGAGAACCGUUGCU3'
||||x||||||||x|o|||x
3'UCAAUUUGGUGGGUGUAGCGGUUAUACCUAACUACAUCUCUUGACGACGUUAGGGGUAGUGGUGUUGAUACAUUGGAUGU5' ( -22.90[63.97%] )
>ptc-miRn30	|POPTR_0005s01070.1|PACid:18207349	|location[2724,2743]	|
5'UGAUCUAGAGAACCGUUGCU3'
||||x||||||||x|o|||x
3'UCAUUUUGGUGGACGCAGCGGUUAUACCUAACUACAUCUCUUGACGACGUUAGCAGCAGUGGUGUUAACACAUCGUAUAU5' ( -22.90[63.97%] )
>ptc-miRn30	|POPTR_0005s01090.1|PACid:18208145	|location[2250,2269]	|
5'UGAUCUAGAGAACCGUUGCU3'
||||x||||||||x|o|||x
3'AGUGGUUAUCCCUAACUACAUCUCUUGACGACGUUAGUAGUAGUGGUGUUAACACAUUGUAUGU5' ( -22.90[63.97%] )
>ptc-miRn30	|POPTR_0005s15480.1|PACid:18208855	|location[10,29]	|
5'UGAUCUAGAGAACCGUUGCU3'
||||xo|||||||||||ox|
3'CUAACGUAUGAUCCCAAAACAACUAUCCAAACUAAGUCUCUUGGCAAUCAUAGACGGUA5' ( -23.10[64.53%] )
>ptc-miRn30	|POPTR_1008s00210.1|PACid:18215950	|location[65,84]	|
5'UGAUCUAGAGAACCGUUGCU3'
x||||||x||||||x|||x|
3'AGACUGUACCAAGAACCGUACGACCACGUCCCUAGAUGUCUUGGGAACCAGAAAGUUCCGGAGUUGUGGAGGUUGUCGAC5' ( -22.00[61.62%] )
>ptc-miRn30	|POPTR_0003s01970.1|PACid:18216238	|location[2667,2686]	|
5'UGAUCUAGAGAACCGUUGCU3'
||||x||||||||x|o|||x
3'UCAUGUUGGUGGAUGCAGCGGUUAUACCUAACUACAUCUCUUGACGACGUUAGCAGUAGUGGUGUUGACACAUUGUAUGU5' ( -22.90[63.97%] )
>ptc-miRn30	|POPTR_0003s02250.1|PACid:18217278	|location[2736,2755]	|
5'UGAUCUAGAGAACCGUUGCU3'
||||x||||||||x|o|||x
3'UCAUGUUGGUGGACGCAGCGGUUAUACCUAACUACAUCUCUUGACGACGUUAACAGUAGUGGUGUUGACACAUUGUAUGU5' ( -22.90[63.97%] )
>ptc-miRn30	|POPTR_0003s02180.1|PACid:18217977	|location[1953,1972]	|
5'UGAUCUAGAGAACCGUUGCU3'
||||x||||||||xo||||x
3'UCAUGUUGGUGGACGCAGCGGUUAUACCUAACUACAUCUCUUGAUAACGUUAGCAGUAGUGGUGUUGACACAUUGUAUGU5' ( -21.60[60.34%] )
>ptc-miRn30	|POPTR_0003s02300.1|PACid:18218058	|location[1368,1387]	|
5'UGAUCUAGAGAACCGUUGCU3'
||||x||||||||x|o|||x
3'UCAUGUUGGUGUACGCAGCGGUUAUACCUAACUACAUCUCUUGACGACGUUAGCAGUAGUGGUGUUGACACAUUGUAUGU5' ( -22.90[63.97%] )
>ptc-miRn30	|POPTR_0003s02030.1|PACid:18218332	|location[2901,2920]	|
5'UGAUCUAGAGAACCGUUGCU3'
||||x||||||||x|||||x
3'UCAUGUUGGUGGACGCAGCGGUUAUACCUAACUACAUCUCUUGUCAACGUUAGCAGUAGUGGUGUUGGCACAUUGUAUGU5' ( -22.90[63.97%] )
>ptc-miRn30	|POPTR_0027s00220.1|PACid:18239535	|location[2079,2098]	|
5'UGAUCUAGAGAACCGUUGCU3'
||||x||||||||x|o|||x
3'UCAUGUUGGUGGAUGCAGCGGUUAUACCUAACUACAUCUCUUGACGACGUUAGCAGUAGUGGUGUUGACACAUUGUAUGU5' ( -22.90[63.97%] )
>ptc-miRn30	|POPTR_0027s00460.1|PACid:18239557	|location[1698,1717]	|
5'UGAUCUAGAGAACCGUUGCU3'
||||x||||||||||o|||x
3'UCUUGUUGGUGGACGCAGCGGUUAUACCUAACUACAUCUCUUGGCGACGUUAACAGUAGUGGUGUUGACACAUUGUAUGU5' ( -29.00[81.01%] )
>ptc-miRn30	|POPTR_0016s15030.1|PACid:18250708	|location[738,757]	|
5'UGAUCUAGAGAACCGUUGCU3'
|o|||x||||||||o|||||
3'UAGAGGGGGUUCGUUCAACUUACUUAUCAGAUUAGUUCUCUUGGUAACGACAGUCUGACAUAUUUCUACCAGGCAUUGCG5' ( -27.40[76.32%] )
>ptc-miRn31	|POPTR_0013s02060.1|PACid:18220629	|location[132,152]	|
5'UACAUGUAGAGACCACCAAAC3'
|||||xo||||||||||||xx
3'GGCUCUCCCAGCCCAAGAUGUGCCCCUAGCAUGUAGGUCUCUGGUGGUUGAACCAGUAGAAAGAGUUUCUGGUGGUGAAAC5' ( -29.60[80.87%] )
>ptc-miRn32	|POPTR_0013s00750.1|PACid:18220833	|location[6423,6444]	|
5'UGUCGCAGGAGAGAUGGCGCUA3'
|||x|||||||||||||x|||x
3'AGCUUAGAGUAAUGGCUAAGCCUCUAACGAACACCGUCCUCUCUACCUCGACUAUACACCACCAGACCAACUCCAUGAACUC5' ( -34.20[73.71%] )
>ptc-miRn33	|POPTR_0011s02180.1|PACid:18231803	|location[213,233]	|
5'UAGUUCCCAACCUACACCACA3'
ox||||x|||||o||||||||
3'UUAGGUCUCCUUGGUUACUAACCUAGCAAGGACAAGCGUUGGGUGUGGUGUCAAACAAGGACAUGAAAUACCAUGGUUUAA5' ( -30.20[76.65%] )
>ptc-miRn33	|POPTR_0011s02100.1|PACid:18232126	|location[213,233]	|
5'UAGUUCCCAACCUACACCACA3'
ox||||x|||||o||||||||
3'UUAGGUCUCCUUGGUUACUAACCUAGCAAGGACAAGCGUUGGGUGUGGUGUCAAACAAGGACAUGAAAUACCAUGGUUUAA5' ( -30.20[76.65%] )
>ptc-miRn35	|POPTR_0017s04700.1|PACid:18209387	|location[611,632]	|
5'UUGCCGACCCCACCCAUGCCAA3'
||o||o|||||x||||||||x|
3'AGAAACAUCUAUUCGACUCGUUCUCACCAAAAUGGUUGGGGAGGGUACGGGUGUUAUCCUUAGUGUGGAUGUAAACGCGGUA5' ( -38.60[79.75%] )
>ptc-miRn35	|POPTR_0017s00570.1|PACid:18210277	|location[761,782]	|
5'UUGCCGACCCCACCCAUGCCAA3'
||o||o|||||x||||||||x|
3'AGAAACAUCUAUUCGACUCGUUCUCACCAAAAUGGUUGGGGAGGGUACGGGUGUUAUCCUUAGUGUGGAUGUAAACGCGGUA5' ( -38.60[79.75%] )
>ptc-miRn35	|POPTR_0006s28970.1|PACid:18212798	|location[533,554]	|
5'UUGCCGACCCCACCCAUGCCAA3'
||||x|x||||||||||||x|x
3'UUUAGUGGUGACGAACGUUGACCGUAUCGAAACGCCCGGGGUGGGUACGAUCGACUUGUUAAACCUUAGGGAUUACCACGUU5' ( -32.30[66.74%] )
>ptc-miRn35	|POPTR_0006s00970.1|PACid:18213727	|location[107,128]	|
5'UUGCCGACCCCACCCAUGCCAA3'
|||||||x||||||||||||x|
3'CGCCCUCCCGUGUUACCUAUACGUGGACCAAACGGCUUGGGUGGGUACGGGUAGCUUAUUCACUACCCCUUUUUGUGACGUA5' ( -40.80[84.12%] )
>ptc-miRn35	|POPTR_0006s00970.2|PACid:18213728	|location[26,47]	|
5'UUGCCGACCCCACCCAUGCCAA3'
|||||||x||||||||||||x|
3'CGCCCUCCCGUGUUACCUAUACGUGGACCAAACGGCUUGGGUGGGUACGGGUAGCUUAUUCACUACCCCUUUUUGUA5' ( -40.80[84.12%] )
>ptc-miRn35	|POPTR_0049s00220.1|PACid:18215921	|location[539,560]	|
5'UUGCCGACCCCACCCAUGCCAA3'
|||||x|||||x||||||||xx
3'UAGCACGGAUGAAAGACGUGUUCCCACCAAAACGGGUGGGGAGGGUACGGCGUGUCAGGCUAGUAUAACUGAAACAGUAGAA5' ( -39.20[80.99%] )
>ptc-miRn35	|POPTR_0003s19930.1|PACid:18216812	|location[611,632]	|
5'UUGCCGACCCCACCCAUGCCAA3'
||o||o|||||x||||||||x|
3'AAUAACAUAUGUUAGACUCGUUCGCACCAAAAUGGUUGGGGCGGGUACGGGUGAUACGCUUGUUGUGGAUCCGAAACAGGUA5' ( -39.40[81.40%] )
>ptc-miRn35	|POPTR_0003s19980.1|PACid:18217024	|location[599,620]	|
5'UUGCCGACCCCACCCAUGCCAA3'
||o||o|||||||||||o||x|
3'AGUAACAUCUAUUCGACUCGUUCUCACCAAAAUGGUUGGGGUGGGUAUGGGUGAUAUCCUUAGUGUAGAUCGAACCGUAGAA5' ( -41.30[85.33%] )
>ptc-miRn35	|POPTR_0003s19870.1|PACid:18217847	|location[1013,1034]	|
5'UUGCCGACCCCACCCAUGCCAA3'
||o||o|||||x||||||||x|
3'ACUAACAUGUGUUCGACUCGUUCGCACCAAAAUGGUUGGGGCGGGUACGGGUGAUACGCUUGUUGUGGACCCAAAAGAGGUA5' ( -39.40[81.40%] )
>ptc-miRn35	|POPTR_0004s20690.1|PACid:18225022	|location[596,617]	|
5'UUGCCGACCCCACCCAUGCCAA3'
|||||||xx||||||||o||x|
3'AGGACUUUGUGUACGACACGUUCUCAACAAAACGGCUAUGGUGGGUAUGGCUGUUAACCUUGCUGUACUUUUAAUCAUAGUG5' ( -36.30[75.00%] )
>ptc-miRn35	|POPTR_0178s00240.1|PACid:18227023	|location[1007,1028]	|
5'UUGCCGACCCCACCCAUGCCAA3'
||o||o|||||x|||||x||||
3'ACUAACAUAUGUUCGACUCGUUCACACCAAAAUGGUUGGGGCGGGUAAGGUUGAUGCCCUUGCUGUAGACCCAAAAGAGGUA5' ( -33.80[69.83%] )
>ptc-miRn35	|POPTR_0001s21420.1|PACid:18234381	|location[875,896]	|
5'UUGCCGACCCCACCCAUGCCAA3'
||x||||x|||||||x||||x|
3'CUUGGUAGUCAAUUUGCAGGAAAUAUUUGGAAAGGCUUGGGUGGGGACGGGUUUUACAAAAACACUGAUUUUAACAGUCAAC5' ( -31.10[64.26%] )
>ptc-miRn35	|POPTR_0001s43790.1|PACid:18234925	|location[314,335]	|
5'UUGCCGACCCCACCCAUGCCAA3'
||o||x|||||x|||||||||x
3'GAGGACGGAUGAAGAAAAUGGUCCCACCAAAAUGGGUGGGGAGGGUACGGUAUGCCAGGUUAGUAUAACUGCAACAGUAGAA5' ( -37.90[78.31%] )
>ptc-miRn35	|POPTR_0001s47800.1|PACid:18235262	|location[482,503]	|
5'UUGCCGACCCCACCCAUGCCAA3'
|||||x|||||x||||||||xx
3'UAGCACGGAUGAAGAAAGUGGUCCCACCAAAACGGGUGGGGAGGGUACGGCAUGUCAGGCUAGUAUAACUGUAACAGUAGAA5' ( -39.20[80.99%] )
>ptc-miRn35	|POPTR_0001s06650.1|PACid:18237562	|location[536,557]	|
5'UUGCCGACCCCACCCAUGCCAA3'
||o||||xx||||||||o||||
3'AGUAACAUCUGUUCGACUCGUUCUCAUCAGAAUGGCUAAGGUGGGUAUGGUUGUUACCCUUAGUGUAGAUUCAAAAAGGGUA5' ( -34.00[70.25%] )
>ptc-miRn35	|POPTR_0002s00900.1|PACid:18246988	|location[179,200]	|
5'UUGCCGACCCCACCCAUGCCAA3'
||||x|x||||||||||o|||x
3'GGUUUAAGAAGUGGACACAGUCGUGGUUGAAACGUCGGGGGUGGGUAUGGUAUGUUUCAUUCUGUAAAGUCUCUUUGAGGGG5' ( -35.30[72.93%] )
>ptc-miRn35	|POPTR_0016s12960.1|PACid:18249956	|location[398,419]	|
5'UUGCCGACCCCACCCAUGCCAA3'
|||||x|x|||||x|||o||||
3'AUAGGUGAACACAUCGUUAGUUAACCACGAAACGGGUCGGGUGAGUAUGGUUUCGUUAAUUGGGUGAGCAAGUAGAACAAAA5' ( -29.10[60.12%] )
>ptc-miRn36	|POPTR_0005s21000.1|PACid:18208232	|location[390,410]	|
5'UGGAUGAUCAUGUUGGCAACC3'
|x|x|||||||||o|x|||||
3'UAGUACCAAACUAUGCAUCCGUUUCGUAGGAGCCACUAGUACAGCGGUUGGUUGUGGUGUUUUAUGAGUAGACCUUCGGGU5' ( -28.10[72.42%] )
>ptc-miRn36	|POPTR_0019s10080.1|PACid:18218615	|location[280,300]	|
5'UGGAUGAUCAUGUUGGCAACC3'
|||||||xx|||x|o||||||
3'UAACCAUAGUCUCAUCCGACCGGAGAAAUUACCUACUUCUACCAUCGUUGGGUGAGGUGCUACGUUUUCACCUCCGGGAAA5' ( -24.80[64.25%] )
>ptc-miRn36	|POPTR_0011s02850.1|PACid:18231669	|location[2115,2135]	|
5'UGGAUGAUCAUGUUGGCAACC3'
|o|x|||||||||||||||xx
3'UAUAUACACAUCGAGACUCGGUACUUCCCCAUCGACUAGUACAACCGUUUUACAGGGUUUCCUUCCCAUCCGACAACUAUU5' ( -26.30[67.96%] )
>ptc-miRn36	|POPTR_0011s02850.2|PACid:18231670	|location[2070,2090]	|
5'UGGAUGAUCAUGUUGGCAACC3'
|o|x|||||||||||||||xx
3'UAUAUACACAUCGAGACUCGGUACUUCCCCAUCGACUAGUACAACCGUUUUACAGGGUUUCCUUCCCAUCCGACAACUAUU5' ( -26.30[67.96%] )
>ptc-miRn36	|POPTR_0011s02790.1|PACid:18231773	|location[706,726]	|
5'UGGAUGAUCAUGUUGGCAACC3'
||||||||x||||||||xxx|
3'GCUUCGUGAAGGAGAUUAACAACAACCUUAACCUACUAAUACAACCGGGAGCAUGCAACAUUAGUGUUAACUACCUAGGAC5' ( -25.80[65.98%] )
>ptc-miRn36	|POPTR_0001s34440.1|PACid:18237971	|location[1992,2012]	|
5'UGGAUGAUCAUGUUGGCAACC3'
|o|x|||||||||||||||xx
3'UAUAUGCACAUCGAAACUCGAUUCUUUCCUAUCGACUAGUACAACCGUUUUACGGGGUUUCCUUCCCACCCGACCCUUAUU5' ( -26.60[68.56%] )
>ptc-miRn36	|POPTR_0810s00200.1|PACid:18247234	|location[706,726]	|
5'UGGAUGAUCAUGUUGGCAACC3'
||||||||x||||||||xxx|
3'GCUUCGUGAAGGAGAUUAACAACAACCUUAACCUACUAAUACAACCGGGAGCAUGCAACAUUAGUGUUAACUACCUAGGAC5' ( -25.80[65.98%] )
>ptc-miRn37	|POPTR_0015s05490.1|PACid:18232900	|location[121,141]	|
5'UGUGAUAAUGGAGGCUAUGGU3'
|||||x||||||||xxx||||
3'GGCACUUUCUCUUUCUUUACCAGAACGACAACACUUUUACCUCCACCACCAAUCACUUCGUUUUCCUGUAUUCUAAAACUU5' ( -23.40[61.74%] )
>ptc-miRn38	|POPTR_0014s11890.1|PACid:18223223	|location[1381,1401]	|
5'UAAUAAAAUCUCGACUAUUAU3'
x|||||||||||x||x||||o
3'GUUUACAUCCUUUGGUCGGUGUUCCGGGGUCUUAUUUUAGAGGUGUUAAUGUUUUUGUUCCCACGGGGUGAAGAAACUUAC5' ( -16.20[62.79%] )
>ptc-miRn39	|POPTR_0003s06510.1|PACid:18216353	|location[596,616]	|
5'UGGACUCCUUUGGGGAGAUGG3'
||o||||||||||x||x|||x
3'AUUCGUUCUUUUCGAGUAGUUAGUAAAGGAACUUGAGGAAACCGCUGUACAUGACGAAAACCAAGGGUCAAAAUUGACACA5' ( -29.90[68.89%] )
>ptc-miRn39	|POPTR_0003s13500.1|PACid:18217313	|location[1064,1084]	|
5'UGGACUCCUUUGGGGAGAUGG3'
|||||||x||||o|||x||||
3'GUUAGUAUGACACGUAACUCACAUAUCACAACCUGAGAAAACUCCUGUACCUCUUUUACAUCCGUUGAAAAGGUAAGAAAC5' ( -29.80[68.66%] )
>ptc-miRn39	|POPTR_0003s06480.1|PACid:18217710	|location[692,712]	|
5'UGGACUCCUUUGGGGAGAUGG3'
||o||||||||||x||x|||x
3'AUUCGUUCUUUUCGAGUAGUUAGUAAAGGAACUUGAGGAAACCGCUGUACAUGACGAAAACCAAGGGUCAAAAUUGACACA5' ( -29.90[68.89%] )
>ptc-miRn40	|POPTR_0006s14990.1|PACid:18211828	|location[160,180]	|
5'UCGAAUUUGGGCUUGAGAUUG3'
||x|||o||||||||x|x|||
3'GAAAGGAAAGAACUUAAACUGUAGUGAUCAAGGUUAGACCCGAACACAAACCAUCUGUCUCCAACGUAUCCUUCGUGACAU5' ( -22.50[63.03%] )
>ptc-miRn40	|POPTR_0018s11240.1|PACid:18215259	|location[2358,2378]	|
5'UCGAAUUUGGGCUUGAGAUUG3'
||o|x|x||||||||||x|||
3'UGUCUACCUCGUGUGGAUUCGUGACGAACUAGUUGAUACCCGAACUCGAACACCCCUAUCACUGAGAAUUGGGUAAGUACG5' ( -23.60[66.11%] )
>ptc-miRn40	|POPTR_0003s18970.1|PACid:18216306	|location[315,335]	|
5'UCGAAUUUGGGCUUGAGAUUG3'
||o||o||o|||||||||||o
3'ACUGGGUGUUUCGGUAAAAAAUACUUCUUCAGUUUGAAUCCGAACUCUAAUGGAAGACAAGACCUUGCCUCCUGUCGUCCG5' ( -29.30[83.00%] )
>ptc-miRn40	|POPTR_0003s18980.1|PACid:18217860	|location[288,308]	|
5'UCGAAUUUGGGCUUGAGAUUG3'
||||||||||||||x|o||||
3'GCUGGGUGCUUAGGUAAGAACUACUUCUUCAGCUUAAACCCGAAGUUUAACAGAACACAUGACGUCACUUCGUUAGCCCCA5' ( -28.90[81.18%] )
>ptc-miRn40	|POPTR_0003s18960.1|PACid:18218354	|location[333,353]	|
5'UCGAAUUUGGGCUUGAGAUUG3'
||o||o||o|||||||||||o
3'ACUGGGUGUUUCGGUAAAAAAUACUUCUUCAGUUUGAAUCCGAACUCUAAUAGAAGCCAAGACCUUGCCUCCUGUCGCCCG5' ( -29.40[82.58%] )
>ptc-miRn40	|POPTR_0003s18960.2|PACid:18218355	|location[333,353]	|
5'UCGAAUUUGGGCUUGAGAUUG3'
||o||o||o|||||||||||o
3'ACUGGGUGUUUCGGUAAAAAAUACUUCUUCAGUUUGAAUCCGAACUCUAAUAGAAGCCAAGACCUUGCCUCCUGUCGCCCG5' ( -29.40[82.58%] )
>ptc-miRn40	|POPTR_0395s00200.1|PACid:18222159	|location[261,281]	|
5'UCGAAUUUGGGCUUGAGAUUG3'
||o||o|||||x||x||||||
3'UAGUGCCGGAACUAUUCCCAACAUUCAAGGAGUUUGAACCCCAAGUCUAACAGUCGAGCAAGUUAAUAUAGGCCGUUAACG5' ( -23.10[64.35%] )
>ptc-miRn40	|POPTR_0001s07250.1|PACid:18234407	|location[381,401]	|
5'UCGAAUUUGGGCUUGAGAUUG3'
||o|||||o|||||x|o||||
3'AGUGGUUGUUUUGGUAAAAGAUACUUCUUGAGUUUAAAUCCGAAGUUUAACACAAGAUGAAACGUUACCUCCUGUCGUCCG5' ( -24.80[69.08%] )
>ptc-miRn40	|POPTR_0001s06660.1|PACid:18235413	|location[351,371]	|
5'UCGAAUUUGGGCUUGAGAUUG3'
|||||o||||||||x||||||
3'AAUGGUCGUUGCGGUAAACGCCGCUCCUUGAGCUUGAACCCGAAAUCUAACAAAAGAUGAAAUGUUGGUUCCUUUCGCCCG5' ( -29.70[82.73%] )
>ptc-miRn40	|POPTR_0001s06760.1|PACid:18236612	|location[240,260]	|
5'UCGAAUUUGGGCUUGAGAUUG3'
||||||||||||||x|o|x||
3'AAUGGGCACUUUGGUAAAAAUUGCUUCUUCAGCUUAAACCCGAAGUUUCACAGCAGAUGAGGCGAUACCUCCUAAAACCCA5' ( -25.20[70.79%] )
>ptc-miRn40	|POPTR_0001s07230.1|PACid:18236732	|location[291,311]	|
5'UCGAAUUUGGGCUUGAGAUUG3'
|||||||||||xx||||||||
3'AAUGGGUGCUUCGGUAAACGCUGCUCUUUUAGCUUAAACCCUCACUCUAACGGAAGAUGAGACCUGACCUCCUGAAGUCCG5' ( -27.40[77.40%] )
>ptc-miRn40	|POPTR_0001s07290.1|PACid:18236768	|location[117,137]	|
5'UCGAAUUUGGGCUUGAGAUUG3'
|||||o||x|||||||x||||
3'ACCGGGCGAUUGGGUACAAAUUGCUUCUUCAGCUUGAAGCCGAACUAUAACGAAAGAUGAGACGAAACCUCCUAAGCCCUU5' ( -24.70[69.97%] )
>ptc-miRn40	|POPTR_0001s07170.1|PACid:18236903	|location[291,311]	|
5'UCGAAUUUGGGCUUGAGAUUG3'
|||||||||||x||x||||||
3'ACUGGGUGUUUGGGUAAAAGUCACUUCUUCAGCUUAAACCCAAAAUCUAACGAAGGGUGAGACUGAACUUCCUGAGCCCCU5' ( -22.50[63.74%] )
>ptc-miRn40	|POPTR_0001s07220.1|PACid:18236937	|location[300,320]	|
5'UCGAAUUUGGGCUUGAGAUUG3'
||o||||||||||ox||||||
3'ACUGGGAGUUUAGGUAAAAAUUACUUCUUCAGUUUAAACCCGAGGUCUAACAGGAGUUGAAACGUUGCCUCCUGUCGUCCU5' ( -29.80[83.71%] )
>ptc-miRn40	|POPTR_0001s07200.1|PACid:18239027	|location[321,341]	|
5'UCGAAUUUGGGCUUGAGAUUG3'
||o|||||x||||||||||||
3'AAUGGGUGUUUCGGUAAACGCUACUCCUUGAGUUUAAAACCGAACUCUAACCACAGAUGAGGUGCAGACUCCUGUAGUCCG5' ( -27.10[75.91%] )
>ptc-miRn40	|POPTR_0010s06050.1|PACid:18240226	|location[543,563]	|
5'UCGAAUUUGGGCUUGAGAUUG3'
||o||o||||||||x|x||||
3'UAGUACUGGAACUAUUCCGAACAUUCAAGGAGUUUGAACCCGAAGUAUAACAGUCGAGCAAGUUAAUAUAGGCCGUUAACG5' ( -23.50[65.46%] )
>ptc-miRn40	|POPTR_0010s06010.1|PACid:18240763	|location[534,554]	|
5'UCGAAUUUGGGCUUGAGAUUG3'
||o||o||||||||x||||||
3'UAGUACCGGAACUAUUCCGAACAUUCCCGGAGUUUGAACCCGAAGUCUAACAGUCGAGCAAGUUAAUAUAGGCCGUCAACG5' ( -29.70[82.73%] )
>ptc-miRn40	|POPTR_0010s06030.1|PACid:18240978	|location[339,359]	|
5'UCGAAUUUGGGCUUGAGAUUG3'
||o||o|||||x||x||||||
3'UAGUGCCGGAACUAUUCCCAACAUUCAAGGAGUUUGAACCCCAAGUCUAACAGUCGAGCAAGUUAAUAUAGGCCGUUAACG5' ( -23.10[64.35%] )
>ptc-miRn40	|POPTR_0010s06060.1|PACid:18241258	|location[423,443]	|
5'UCGAAUUUGGGCUUGAGAUUG3'
||o||o||||||||x|x||||
3'UAGUACUGGAACUAUUCCGAACAUUCAAGGAGUUUGAACCCGAAGUAUAACAGUCGAGCAAGUUAAUAUAGGCCGUUAACG5' ( -23.50[65.46%] )
>ptc-miRn40	|POPTR_0002s06020.1|PACid:18245605	|location[2602,2622]	|
5'UCGAAUUUGGGCUUGAGAUUG3'
|||||||ox|||||||||x||
3'CAGUGAUUCCGAGACCGCACCAACAAGACCAGCUUAAGGCCGAACUCUCACUAUUCGUAAACGUACUACUUUACCUCGUGG5' ( -27.50[78.12%] )
>ptc-miRn40	|POPTR_0008s08270.1|PACid:18247890	|location[832,852]	|
5'UCGAAUUUGGGCUUGAGAUUG3'
oxx||||||||||||||||x|
3'ACAUUCUGGUUGGUUGACGUCAAGUAAGAAGAAUUAAACCCGAACUCUAUCCAUAGCUAGAUUGUUACACUGGUAUUCUAU5' ( -25.30[70.87%] )
>ptc-miRn41	|POPTR_0006s24060.1|PACid:18211315	|location[109,129]	|
5'GGAAACCUUUUGUGGGGGUUU3'
xo||x||||||||||||x|||
3'ACUAAAUCUAGCUCGUGACCUACCCCUUUAGUUUCGGAAAACACCCCAAAAUACGUUCAUAUCCCGAAACGAAUAACGGAG5' ( -25.50[65.89%] )
>ptc-miRn41	|POPTR_0018s08200.1|PACid:18214810	|location[99,119]	|
5'GGAAACCUUUUGUGGGGGUUU3'
|||||||x|||||||o||||x
3'GGUACCUACGGUAUCGUCCACCGUUCCGAUCCUUUGGUAAACACCUCCAAUUUCUUCAGCAACUCCUCUCCGGUAUAAACU5' ( -30.30[79.32%] )
>ptc-miRn41	|POPTR_0008s00400.1|PACid:18249667	|location[757,777]	|
5'GGAAACCUUUUGUGGGGGUUU3'
||||||||o||x|x||o||||
3'GAGUCGUCGUUUUCACCUAAAGACGUCGUUCCUUUGGAGAAGAGCCUCAAAGUGCUCAAGAAGUAACCGUCUUUGUUGACG5' ( -27.20[70.83%] )
>ptc-miRn42	|POPTR_0014s03980.1|PACid:18222682	|location[290,310]	|
5'GGCAUGAGGUGUUUGGCAAGA3'
|o|||||o||||x|x||||||
3'UCCGCUGCUUUACCUUUCGAUACAAAACCCCUGUACUUCACACAACGUUCUGGCUCUCUUAACGUCGGUACCUGGGUGCCU5' ( -26.60[65.20%] )
>ptc-miRn42	|POPTR_0008s01720.1|PACid:18248614	|location[995,1015]	|
5'GGCAUGAGGUGUUUGGCAAGA3'
||||||x|||||x|||x||||
3'AAUUGGCUUUAGAAAGUUUAAGUGGUCCGUACCCCACAUACCUUUCUGGUACUCGACGGGGUACUCAUAAUCGGACA5' ( -26.50[64.32%] )
>ptc-miRn43	|POPTR_0015s06730.1|PACid:18233585	|location[461,481]	|
5'GAUGGGAUUUUUCGGGAAGUG3'
||||||x||||x||||||||x
3'AUAGUUAGGUACGAUGAACUAUACCAACACCUACCCCAAAACGCCCUUCAAAAUGAGAAGGGUGUCAUCCCCGUCUUUGUU5' ( -26.50[70.48%] )
>ptc-miRn44	|POPTR_0017s00420.1|PACid:18209746	|location[154,174]	|
5'GUUUUCCCUGAAUCACUCCCA3'
||||o|||||||o|x||x|||
3'CGAACUCGGGUCUACACGACCUCCGAAUAGCAAAGGGGACUUGGAGAAGGUCUCGACUUACUCCAAGUCGCUGCGUCUGAG5' ( -27.00[68.18%] )
>ptc-miRn44	|POPTR_0017s00420.2|PACid:18209747	|location[154,174]	|
5'GUUUUCCCUGAAUCACUCCCA3'
||||o|||||||o|x||x|||
3'CGAACUCGGGUCUACACGACCUCCGAAUAGCAAAGGGGACUUGGAGAAGGUCUCGACUUACUCCAAGUCGCUGCGUCUGAG5' ( -27.00[68.18%] )
>ptc-miRn44	|POPTR_0009s16930.1|PACid:18228626	|location[636,656]	|
5'GUUUUCCCUGAAUCACUCCCA3'
x|||o||x||||||||||x||
3'AUUACUUAGAACAUUUAUCUUUCGAGGUCCGAAAGGGAACUUAGUGAGAGUGGUUGAAACAGUGGUGAGAGUCAAAAAGGU5' ( -28.50[73.45%] )
>ptc-miRn44	|POPTR_0015s07590.1|PACid:18233576	|location[440,460]	|
5'GUUUUCCCUGAAUCACUCCCA3'
||||xx|||||||||||||xx
3'GGUAUAGUACUCGUUUAUAUUAGGUUUCGCCAAACAGGACUUAGUGAGGUAUCGCGUUACAAGGACGGAAUCCUAAGUGGU5' ( -26.10[67.27%] )
>ptc-miRn44	|POPTR_0001s09060.1|PACid:18236170	|location[591,611]	|
5'GUUUUCCCUGAAUCACUCCCA3'
xox|||||||||||x||||||
3'UGUAAGGAGCUUAAUGAGUGCCGGGGAGCGAGUAAGGGACUUAGAGAGGGUUUUAAGUAGUGAAACAGUAAUUGUUUGGGU5' ( -30.70[77.33%] )
>ptc-miRn44	|POPTR_0007s00900.1|PACid:18243376	|location[1149,1169]	|
5'GUUUUCCCUGAAUCACUCCCA3'
||o|o||||||||xx||||||
3'UUUGGGCUUAAAGCGAGGACUCUUAAGUCGCAGAGGGGACUUAAAGAGGGUCUACUACUACCUCUUUACCUGCCGCUCCUA5' ( -30.80[77.78%] )
>ptc-miRn44	|POPTR_0007s00270.1|PACid:18243818	|location[154,174]	|
5'GUUUUCCCUGAAUCACUCCCA3'
||||o|||||||o|x||x|||
3'UGAACUCGGGUCUACACGACCUCCGAAUAGCAAAGGGGACUUGGAGAAGGUCUCGACUUACUCCAAUUCCCUUCGUCUAAG5' ( -27.00[68.18%] )
>ptc-miRn45	|POPTR_0006s09470.1|PACid:18212889	|location[618,638]	|
5'UGGGUGGGAGGUGUGGUAGCU3'
|||o|o||||||x|||x||||
3'CAAAGUUUUAGAACUUUCGUACUUCGUAAGACCUAUCCUCCAAACCUUCGAGCUCUUUGUACCAGAGACACUCUUCUCAAG5' ( -31.00[66.67%] )
>ptc-miRn45	|POPTR_0015s07390.1|PACid:18233260	|location[866,886]	|
5'UGGGUGGGAGGUGUGGUAGCU3'
||||||||||||||||xxox|
3'GAAGUAUGUAGACCGGCGAUGACGAACUCCACCCACCCUCCACACCCCUAAAACCCUACCGUAGGGUACAAUCGUGUCUGU5' ( -36.85[79.93%] )
>ptc-miRn45	|POPTR_0015s14110.1|PACid:18233432	|location[1815,1835]	|
5'UGGGUGGGAGGUGUGGUAGCU3'
x||||||o|||x|||||x|||
3'CCCAAAUACACAGGACGUGGUACUAGUAUUCCCCACCUUCCUCACCAACGACUUCGUAGAAAGUCACCUAACACACACAAU5' ( -33.40[72.29%] )
>ptc-miRn45	|POPTR_0010s10700.1|PACid:18240305	|location[41,61]	|
5'UGGGUGGGAGGUGUGGUAGCU3'
x||||||||||o|||xx||||
3'CCUCCAGUAACGUAAGUUCACAUCCUUAAACCCCACCCUCCGCACAUUCGAGAGGUAUUACCACAUCUUCUCCACCCGAAC5' ( -36.60[78.71%] )
>ptc-miRn46	|POPTR_0003s05860.1|PACid:18218188	|location[24,44]	|
5'ACAUGUGCUGGGUAGGAGGAA3'
|||x||||||||xx||||x||
3'CCAAAGGACCUCCUAGGCCUACUACGAGCCUGUCCACGACCCUCCCUCGUUCGCUUUCGCUCACACCUUCGGUA5' ( -26.70[64.96%] )
>ptc-miRn46	|POPTR_0001s34980.1|PACid:18234846	|location[1292,1312]	|
5'ACAUGUGCUGGGUAGGAGGAA3'
||||||ox||||o||x|||||
3'GGGGGACUUCGGGUCGUGCCUGAGGUGGCGUGUACAUUACCCGUCGUCCUUGGUGUCCUUAACCAACCGCCCAAUAUAGGU5' ( -28.80[68.90%] )
>ptc-miRn47	|POPTR_0004s21200.1|PACid:18225010	|location[1785,1804]	|
5'AGUGGCAUUGGAGGUAUCCC3'
|ox||||||||||||||xx|
3'CAACUUCCCUUGACCCAAGGUCACGUGAUUUUUCCGUAACCUCCAUAUAGGCCAUCAGUCCUACUUGUGGAAGAAGUACC5' ( -27.60[69.87%] )
>ptc-miRn47	|POPTR_0009s13170.1|PACid:18228274	|location[1604,1623]	|
5'AGUGGCAUUGGAGGUAUCCC3'
|ox|x||||||||||||||x
3'UCGCUAUUACUAUUGUGAAAAGGUCGAAAGUUUCAGUAACCUCCAUAGGUUUGUACCUAAUCUGAACAAGUGUGACGAGA5' ( -25.80[64.34%] )
>ptc-miRn47	|POPTR_0009s16480.1|PACid:18228706	|location[1785,1804]	|
5'AGUGGCAUUGGAGGUAUCCC3'
|ox||||||||||||||xx|
3'CUACUUCCCUUGGACCAAGGUCACGUGACGUUUCCGUAACCUCCAUAUAGGCCAUCAGUCCUACUUGUGGAAGAAGUACC5' ( -27.60[68.83%] )
>ptc-miRn47	|POPTR_0012s08830.1|PACid:18229176	|location[687,706]	|
5'AGUGGCAUUGGAGGUAUCCC3'
|x|||||||||x||||||xx
3'AUUUGUUUCUUACUCGUAAUUGAAGUUAGUUAACCGUAACCCCCAUAGACCUCAAUUUAGCAUAACUAUCGAAGACUCGG5' ( -25.70[64.57%] )
>ptc-miRn47	|POPTR_0011s13990.1|PACid:18231651	|location[1082,1101]	|
5'AGUGGCAUUGGAGGUAUCCC3'
|||ox|||||||x|o|||||
3'CGAAAAAUUACGACUUAGAAACCAACCUCUUCAUGGUAACCUACGUAGGGAUCUCUUACUGAGGAAAGAAGCCAGUGAUC5' ( -26.40[66.50%] )
>ptc-miRn47	|POPTR_0011s13990.2|PACid:18231652	|location[1082,1101]	|
5'AGUGGCAUUGGAGGUAUCCC3'
|||ox|||||||x|o|||||
3'CGAAAAAUUACGACUUAGAAACCAACCUCUUCAUGGUAACCUACGUAGGGAUCUCUUACUGAGGAAAGAAGCCAGUGAUC5' ( -26.40[66.50%] )
>ptc-miRn47	|POPTR_0015s09650.1|PACid:18234144	|location[678,697]	|
5'AGUGGCAUUGGAGGUAUCCC3'
|x|||||||||x||||||xx
3'AUUUGUUUCUUACUCGUAAGUGAAGUUAGUUAACCGUAACCCCCAUAGACCUCAAUUUAGCAUAACUAUCAAAGACUCGG5' ( -25.70[64.57%] )
>ptc-miRn47	|POPTR_0001s21780.1|PACid:18234515	|location[1265,1284]	|
5'AGUGGCAUUGGAGGUAUCCC3'
|o|||||o|||x||||x|||
3'AACUUCCCGGACUUCAGAUCGUUAUGAUAAUUACCGUGACCACCAUCGGGAAAGGAAGGGAAAAACCCGUGGUAUGUGAA5' ( -28.50[70.72%] )
>ptc-miRn47	|POPTR_0001s16960.1|PACid:18236004	|location[1571,1590]	|
5'AGUGGCAUUGGAGGUAUCCC3'
||oo||||||||||x||x||
3'UGACCAAUUUGGUUGCCUCGUAAAACCUGAUCGUCGUAACCUCCUUAAGGACGAUGAACUUCGGUAGUCACAACUUAGUA5' ( -27.70[68.73%] )
>ptc-miRn47	|POPTR_0001s28540.1|PACid:18238523	|location[5383,5402]	|
5'AGUGGCAUUGGAGGUAUCCC3'
x|||||||||||||o||x||
3'GUCAUCCCCCGGUACCUGCCGUACGGUAUUCCACCGUAACCUCCGUAAGGGUAAGGUGGGUAACCUCCACCACGUUUUGG5' ( -35.00[88.61%] )
>ptc-miRn47	|POPTR_0010s19420.1|PACid:18240376	|location[5068,5087]	|
5'AGUGGCAUUGGAGGUAUCCC3'
x|||||||||||||o|||||
3'GUCAUCGACGGGUAGCCACCGUACGGUUUUCCACCGUAACCUCCGUAGGGGUAAGGUGGGUACCCACCACCACCUCGUUU5' ( -38.80[98.23%] )
>ptc-miRn47	|POPTR_0008s07070.1|PACid:18249434	|location[5068,5087]	|
5'AGUGGCAUUGGAGGUAUCCC3'
x|||||||||||||o|||||
3'GUUAUCGACGGGUAACCACCGUACGGUUUUCCACCGUAACCUCCGUAGGGGUAAGGUGGGUACCCACCACCACCUCGUUU5' ( -38.80[98.23%] )
>ptc-miRn48	|POPTR_0005s22350.1|PACid:18208783	|location[1002,1021]	|
5'UCUCAAGCCCAAAUUCGAUC3'
||||||o|x||||o||x|||
3'GAGCAUACAGGAGGAAACAUUGAGAGGCAGAGAGUUUGAGUUUGAGGUAGAAACAAUAACCAACCGUCCUUCCGAGGGAG5' ( -21.90[62.57%] )
>ptc-miRn48	|POPTR_0006s08240.1|PACid:18213918	|location[506,525]	|
5'UCUCAAGCCCAAAUUCGAUC3'
||||||x|||||||||xx|x
3'UCGUGGUCUUAGGGGUGGUAGUUAGUUAAGAGAGUUGGGGUUUAAGGGAUAAAAGAGGAGGAGGGGGAGGAGGAGCAGAA5' ( -23.70[67.71%] )
>ptc-miRn48	|POPTR_0009s15240.1|PACid:18228565	|location[156,175]	|
5'UCUCAAGCCCAAAUUCGAUC3'
|||||xx|||||||||xx||
3'AUAGUAUUAUGUGAUAGAAGGGAUUUUUUUAGAGUGAGGGUUUAAGAAAGUUGUGUAUGGAUGGGUGAUUACCGAAGGUA5' ( -22.30[64.45%] )
>ptc-miRn48	|POPTR_0009s02200.1|PACid:18228660	|location[2353,2372]	|
5'UCUCAAGCCCAAAUUCGAUC3'
|xo|||o|||||||||x|||
3'CCUUCGGUCAACUUGUUAGCUAAAUAGGCUACGGUUUGGGUUUAAGGUAGAGAGAGUGGGACAAGUAGUUCGGUAAAUCA5' ( -23.20[66.67%] )
>ptc-miRn48	|POPTR_0001s12410.1|PACid:18234454	|location[309,328]	|
5'UCUCAAGCCCAAAUUCGAUC3'
|||||||||||x||x|o||x
3'GGUAGUGUAGGUGGUAAGGACGGUUGGAGAAGAGUUCGGGUCUACGUUAUAGGUACGUGUAAUUGAGCCGUAGUUGUCGU5' ( -22.69[64.83%] )
>ptc-miRn48	|POPTR_0001s22320.1|PACid:18237286	|location[2377,2396]	|
5'UCUCAAGCCCAAAUUCGAUC3'
|xo|||o|||||||||x|||
3'CCUUCGGUUAACUUGUUAGCUAAAUAGGCUACGGUUUGGGUUUAAGGUAGAGAGAGUGGGUAAGCGAGUUACGUGAGUUA5' ( -23.20[66.67%] )
>ptc-miRn48	|POPTR_0002s06080.1|PACid:18244319	|location[999,1018]	|
5'UCUCAAGCCCAAAUUCGAUC3'
||||||o|x||||o||x|||
3'GAGCAUGUAGGAGGAAACAUUGAGAAGCGGAGAGUUUGAGUUUGAGGUAGAAACAAUAACCGACCGUCCUUCCGAGGGAG5' ( -21.90[62.57%] )
>ptc-miRn48	|POPTR_0002s14660.1|PACid:18245007	|location[493,512]	|
5'UCUCAAGCCCAAAUUCGAUC3'
||||x||||||||xo|x|||
3'AGCCCCGGACGACACAAAAGUUUACAGUACAGAGAUCGGGUUUUGGGUAGACGUACAUGUGGCUUACAUCGACAGAGCAC5' ( -22.30[64.27%] )
>ptc-miRn48	|POPTR_0016s01620.1|PACid:18251403	|location[894,913]	|
5'UCUCAAGCCCAAAUUCGAUC3'
x|||||||||||x|x|o|||
3'AUUAUCUGGUGUUCUUGGAAACCGGUGAAACGAGUUCGGGUUCACGUUAGAGAAAGUUAACUCCGUGUGGCUUCGAGGGA5' ( -22.70[64.86%] )
>ptc-miRn49	|POPTR_0004s13360.1|PACid:18226886	|location[3574,3594]	|
5'CAAGGAGUAAUUAGUGACAUC3'
|||||||ox|||||ox|||||
3'UAAGUACGAGAACCGUAGUUGGUCUAUGUCGUUCCUCGAUAAUCGAUGUAGAUAAUCGGUGGCAUUACGGGCACCUUCCUC5' ( -24.20[71.81%] )
>ptc-miRn50	|POPTR_0004s21620.1|PACid:18225524	|location[1851,1871]	|
5'UGAUAUGUGGCAUUCAAUCGA3'
ox||||||||||||x||||x|
3'UCAAAAGGGUAAACCCGACGAUCCAAUUUGGGUAUACACCGUAACUUAGGUUAGUACGGUCCCACUUACCGACCCAAGACU5' ( -21.70[62.36%] )
>ptc-miRn50	|POPTR_0001s20410.1|PACid:18234226	|location[844,864]	|
5'UGAUAUGUGGCAUUCAAUCGA3'
||||||||||||||x||xx||
3'GUCAGGAAGUACGUUUACCAAGUGGAGAACACUAUACACCGUAAAUUCACUCAUUUGACUAAGACAGAGACUCGAAAGAAG5' ( -21.00[61.05%] )
>ptc-miRn51	|POPTR_0017s03190.1|PACid:18209544	|location[687,705]	|
5'GCCGAGCUCGGGGAUUGCG3'
|||||||||||||||||||
3'CUCCGGACCGGCUGCGCCGACCCCGCCUGGCGGCUCGAGCCCCUAACGCUCCUCUCGAGAUGCGACCGCACCCGCACCG5' ( -43.80[100.00%] )
>ptc-miRn51	|POPTR_0017s03260.1|PACid:18209604	|location[453,471]	|
5'GCCGAGCUCGGGGAUUGCG3'
||||||||x||||||||||
3'CUCCGGACCGACUGCACCGACCACGCCUGGCGGCUCGAACCCCUAACGCUCCUCUCGAGAUGCAGAGCACCGGCACCAA5' ( -37.90[86.53%] )
>ptc-miRn51	|POPTR_0017s03150.1|PACid:18209613	|location[716,734]	|
5'GCCGAGCUCGGGGAUUGCG3'
|||||||||||||||||||
3'CUCCGGACCGGCUGCGCCGACCCCGCCUGGCGGCUCGAGCCCCUAACGCUCCUCUCGAGAUGCGACCGCAGAGGAGCGU5' ( -43.80[100.00%] )
>ptc-miRn51	|POPTR_0017s03150.1|PACid:18209613	|location[1014,1032]	|
5'GCCGAGCUCGGGGAUUGCG3'
||||||||x||||||||||
3'CUCCGGACCGACUGCACCGACCACGCCUGGCGGCUCGAACCCCUAACGCUCCUCUCGAGAUGCGACCGCACCCGCACCG5' ( -37.90[86.53%] )
>ptc-miRn51	|POPTR_0017s03250.1|PACid:18209957	|location[807,825]	|
5'GCCGAGCUCGGGGAUUGCG3'
|||||||||||||||||||
3'CUCCGGACCGGCUGCGCCGACCCCGCCUGGCGGCUCGAGCCCCUAACGCUCCUCUCGAGAUGCGACCGCUCCCGCACCG5' ( -43.80[100.00%] )
>ptc-miRn51	|POPTR_0017s03215.1|PACid:18210246	|location[266,284]	|
5'GCCGAGCUCGGGGAUUGCG3'
||x||||||||||||||||
3'CUCCGGACCGGCUGCGCCGACCCCGCCUGGCGACUCGAGCCCCUAACGCUCCUCUCGAGGUGAAGCCACCUUGAGCUUA5' ( -37.70[86.07%] )
>ptc-miRn51	|POPTR_0017s03215.1|PACid:18210246	|location[564,582]	|
5'GCCGAGCUCGGGGAUUGCG3'
||||||||x||||||||||
3'CUCCGGACCGACUGCACCGACCACGCCUGGCGGCUCGAACCCCUAACGCUCCUCUCGAGAUGCGACCGCACCCGCACCG5' ( -37.90[86.53%] )
>ptc-miRn51	|POPTR_0014s19790.1|PACid:18223005	|location[446,464]	|
5'GCCGAGCUCGGGGAUUGCG3'
||||||||x||||||||||
3'CUCCGGACCGACUGCACCGACCACGCCUGGCGGCUCGAACCCCUAACGCUCCUCUCGAAACGAGAGCACCGGCACCAAG5' ( -37.90[86.53%] )
>ptc-miRn51	|POPTR_0014s19660.1|PACid:18223110	|location[726,744]	|
5'GCCGAGCUCGGGGAUUGCG3'
|||||||||||||||||||
3'CUCCGGACCGACUGCACAGACCACGCCUGGCGGCUCGAGCCCCUAACGCUCCUCUCGAGAUGCGAGCACCGCACUGCAC5' ( -43.80[100.00%] )
>ptc-miRn51	|POPTR_0009s04390.1|PACid:18228087	|location[809,827]	|
5'GCCGAGCUCGGGGAUUGCG3'
o||||||||||o|x||||x
3'CUUCGAUUUGAAGGAUCUGAAUGUAUCUACUGGCUCGAGCCUCGAACGGACAGUUCGGUACUGUACGUCAAUCACAGGA5' ( -32.40[74.83%] )
>ptc-miRn51	|POPTR_0011s09050.1|PACid:18231766	|location[1293,1311]	|
5'GCCGAGCUCGGGGAUUGCG3'
ox|x||||||||||||||o
3'AGGCUCAGGUAUUGGUUUACUAGGCCUGGGUAGAUCGAGCCCCUAACGUCAAGCGGUUCAACUUAGUGGUAUUUGACUU5' ( -31.80[72.27%] )
>ptc-miRn51	|POPTR_0011s09050.2|PACid:18231767	|location[1293,1311]	|
5'GCCGAGCUCGGGGAUUGCG3'
ox|x||||||||||||||o
3'AGGCUCAGGUAUUGGUUUACUAGGCCUGGGUAGAUCGAGCCCCUAACGUCAAGCGGUUCAACUUAGUGGUAUUUGACUU5' ( -31.80[72.27%] )
>ptc-miRn51	|POPTR_0010s16620.1|PACid:18241643	|location[24,42]	|
5'GCCGAGCUCGGGGAUUGCG3'
||||x|||x|||||||||x
3'ACCUCUCUUUAGCGGCCAAACUCCUCCUCCCGGCGCGACCCCCUAACGACGAGAAACAACGACACCUAGGUA5' ( -32.00[74.25%] )
>ptc-miRn51	|POPTR_0010s16620.2|PACid:18241644	|location[24,42]	|
5'GCCGAGCUCGGGGAUUGCG3'
||||x|||x|||||||||x
3'ACCUCUCUUUAGCGGCCAAACUCCUCCUCCCGGCGCGACCCCCUAACGACGAGAAACAACGACACCUAGGUA5' ( -32.00[74.25%] )
>ptc-miRn51	|POPTR_0008s21860.1|PACid:18247987	|location[650,668]	|
5'GCCGAGCUCGGGGAUUGCG3'
|||||||||||||||||||
3'CUCCGGACCGGCUGCACAGACCACGUCUGGCGGCUCGAGCCCCUAACGCUCCUCUCGAGAUGCGAGCACCGCACUGCAC5' ( -43.80[100.00%] )
>ptc-miRn51	|POPTR_0016s06090.1|PACid:18251010	|location[285,303]	|
5'GCCGAGCUCGGGGAUUGCG3'
|||||x||||||xx||o||
3'UUAGGGGACACGAGAAGGAUGUUCGAAACUCGGCUAGAGCCCGAAAUGCCAGUUUCCCAGUAGGUAGUAACACUGGUCG5' ( -26.30[60.46%] )
>ptc-miRn52	|POPTR_0004s02290.1|PACid:18224566	|location[239,259]	|
5'GGGGGUUGCUGUCAAGCAUAA3'
xoo||o|||||||||||||||
3'CUCUUCUUGAGGUUUUGUUUCUCCUUCGCAGUUCCGACGACAGUUCGUAUUUAAGUAUUUGGUCUUCGAAAAGUAGAGAUA5' ( -33.40[79.90%] )
>ptc-miRn52	|POPTR_0004s03530.1|PACid:18225369	|location[2666,2686]	|
5'GGGGGUUGCUGUCAAGCAUAA3'
|ox||o|||||o|||||||||
3'UUCGACUCCCUACUAGGAACAGUCGUAGAACUACCGACGACGGUUCGUAUUACUGUAGUGACUGGAAAAGUGCACAGGGGG5' ( -32.00[76.37%] )
>ptc-miRn53	|POPTR_0005s27910.1|PACid:18207121	|location[529,549]	|
5'UAAAUCAAGCCCGGUACUUUU3'
||x||||||||||x|x|||||
3'GGGGUUUUACUCCCUUCCUGUUUAACGAUGAUGUAGUUCGGGCGAGGAAAAACGUAUAAGGGUUCGGAGUGAAAGACGAAG5' ( -21.90[64.60%] )
>ptc-miRn53	|POPTR_0005s27910.2|PACid:18207122	|location[289,309]	|
5'UAAAUCAAGCCCGGUACUUUU3'
||x||||||||||x|x|||||
3'GGGGUUUUACUCCCUUCCUGUUUAACGAUGAUGUAGUUCGGGCGAGGAAAAACGUAUAAGGGUUCGGAGUGAAAGACGAAG5' ( -21.90[64.60%] )
>ptc-miRn53	|POPTR_0005s27910.3|PACid:18207123	|location[130,150]	|
5'UAAAUCAAGCCCGGUACUUUU3'
||x||||||||||x|x|||||
3'GGGGUUUUACUCCCUUCCUGUUUAACGAUGAUGUAGUUCGGGCGAGGAAAAACGUAUAAGGGUUCGGAGUGAAAGACGAAG5' ( -21.90[64.60%] )
>ptc-miRn54	|POPTR_0005s22180.1|PACid:18208315	|location[538,559]	|
5'UUCAUUCCUCUUCCUAAAAUGG3'
oo||x||||||||||x||||||
3'UCGAUAACUGUGUACCUAAAAGUAGUAGUCGGGUCAGGAGAAGGAAUUUACCACGAGGUAUGACAAGUGGUAAGAAUCCAGG5' ( -26.40[74.79%] )
>ptc-miRn54	|POPTR_0018s05750.1|PACid:18215280	|location[669,690]	|
5'UUCAUUCCUCUUCCUAAAAUGG3'
||||||||x|||||ox||||x|
3'ACAUAGAGGCAGAUAUAGUAAACCAACUUAAAGUAAGGUGAAGGGCUUUAACUUCUUUAGACUCGGUAGUACUGUACGUACU5' ( -22.80[64.77%] )
>ptc-miRn54	|POPTR_0018s05530.1|PACid:18215530	|location[669,690]	|
5'UUCAUUCCUCUUCCUAAAAUGG3'
||||||||x|||||ox||||x|
3'ACACAGAGGCAGAUAUAGUAAACCAACUUAAAGUAAGGUGAAGGGCUUUAACUUCUUUAGACUCGGUAGUACUGUACGUACU5' ( -22.80[64.77%] )
>ptc-miRn54	|POPTR_0001s13550.1|PACid:18238810	|location[726,747]	|
5'UUCAUUCCUCUUCCUAAAAUGG3'
|||||||||||o|||x||||oo
3'UGCGAACAGGAGACGGUAGAAACUAAGUUAAAGUAAGGAGAGGGACUUUAUUUAGAGCUUUCGGGCACCUUCCUUAUAGCCC5' ( -26.80[76.14%] )
>ptc-miRn54	|POPTR_0002s18320.1|PACid:18244515	|location[14,35]	|
5'UUCAUUCCUCUUCCUAAAAUGG3'
|||||||||||||||||||oo|
3'CCUAAAAGGUAUUGACUAACCUAGAACGAUAAGUAAGGAGAAGGAUUUUGUCCUUUCUUUCGGUA5' ( -31.90[90.62%] )
