# Supplementary material for: Identification of drought-responsive and novel Populus trichocarpa microRNAs by high-throughput sequencing and their targets using degradome analysis
Source: BMC Genomics. 2013 Apr 9;14:233. doi: 10.1186/1471-2164-14-233 (PMC3630063; doi:10.1186/1471-2164-14-233)
Supplement: Additional file 7: S7 — Summary of P. trichocarpa degradome sequencing. [file 1471-2164-14-233-S7.xlsx]

## Sheet: Sheet1
Supplementary file S7- Summary of P. trichocarpa degradome sequencing
	Control library				Drought library
Category	Unique reads	Percentage（%）	Total reads	Percentage（%）	Unique reads	Percentage（%）	Total reads	Percentage（%）
Total	453288	1	23326117	1	775520	1	34398368	1
cDNA_antisense	707	0.0016	108406	0.0046	1570	0.002	144834	0.0042
cDNA_sense	68634	0.1514	13207489	0.5662	170515	0.2199	22213841	0.6458
polyN	582	0.0013	19758	0.0008	746	0.001	26479	0.0008
rRNA	855	0.0019	191011	0.0082	1829	0.0024	334227	0.0097
snRNA	141	0.0003	6920	0.0003	211	0.0003	9266	0.0003
snoRNA	186	0.0004	17246	0.0007	421	0.0005	38269	0.0011
tRNA	119	0.0003	7961	0.0003	272	0.0004	11229	0.0003
unann	382064	0.8429	9767326	0.4187	599956	0.7736	11620223	0.3378
