# Supplementary material for: Identification of drought-responsive and novel Populus trichocarpa microRNAs by high-throughput sequencing and their targets using degradome analysis
Source: BMC Genomics. 2013 Apr 9;14:233. doi: 10.1186/1471-2164-14-233 (PMC3630063; doi:10.1186/1471-2164-14-233)
Supplement: Additional file 8: S9 — Leaf water potential. [file 1471-2164-14-233-S8.xlsx]

## Sheet: Sheet1
Supplementary file S9- Leaf water potential
Number	Water potential(MPa)
	Control	Drought
1#	-1.59	-3.02
2#	-0.67	-3.56
3#	-1.68	-3.13
4#	-1.39	-4.42
5#	-1.25	-2.46
6#	-1.44	-3.71
7#	-1.28	-3.62
8#	-1.92	-1.93
Average	-1.4025	-3.23125
SD	0.255	0.59625
