# Supplementary material for: Identification of drought-responsive and novel Populus trichocarpa microRNAs by high-throughput sequencing and their targets using degradome analysis
Source: BMC Genomics. 2013 Apr 9;14:233. doi: 10.1186/1471-2164-14-233 (PMC3630063; doi:10.1186/1471-2164-14-233)
Supplement: Additional file 9: S10 — Leaf photosynthetic data. [file 1471-2164-14-233-S9.xlsx]

## Sheet: Sheet1
Supplementary file S10- Leaf photosynthetic data
Number	Control				Drought
	Photosynthetic rate	Conductance to water	Intercellular CO2 concentration	Transpiration rate	Photosynthetic rate	Conductance to water	Intercellular CO2 concentration	Transpiration rate
	(μmol CO2 m-2s-1)	(mol H2O m-2s-1)	(μmol CO2 mol-1)	(mmol H2O m-2s-1)	(μmol CO2 m-2s-1)	(mol H2O m-2s-1)	(μmol CO2 mol-1)	(mmol H2O m-2s-1)
1	11.1	0.156	228	4.72	4.63	0.0339	146	1.24
2	11	0.156	230	4.73	4.68	0.0351	151	1.28
3	10.9	0.156	231	4.74	4.69	0.0354	153	1.29
4	11.2	0.191	248	5.49	3.26	0.0304	195	1.11
5	11.2	0.191	248	5.5	3.53	0.0301	178	1.1
6	11.1	0.192	249	5.53	3.39	0.0301	186	1.1
7	10.9	0.18	245	5.31	5.89	0.0403	116	1.51
8	11.1	0.183	244	5.39	5.88	0.0404	117	1.51
9	11.1	0.184	245	5.43	5.83	0.0405	120	1.51
10	11.5	0.206	251	5.77	5.18	0.0346	122	1.33
11	11.6	0.206	249	5.81	5.14	0.0341	120	1.31
12	11.9	0.207	248	5.85	5.16	0.0339	119	1.31
Average	11.2167	0.184	243	5.35583	4.77167	0.0349	143.583	1.3
SD	0.225	0.0148333	6.66667	0.320556	0.741667	0.00286667	24.5833	0.113333
