# Supplementary material for: Identification of drought-responsive and novel Populus trichocarpa microRNAs by high-throughput sequencing and their targets using degradome analysis
Source: BMC Genomics. 2013 Apr 9;14:233. doi: 10.1186/1471-2164-14-233 (PMC3630063; doi:10.1186/1471-2164-14-233)
Supplement: Additional file 10: S8 — The primers designed for RT-qPCR. [file 1471-2164-14-233-S10.xlsx]

## Sheet: Sheet1
Supplementary file S8- The primers designed for RT-qPCR
miRNAs or 5.8s	Specific primer (5' to 3')
Ptc-miR159a-c	TTTGGATTGAAGGGAGCTCTA
Ptc-miR160a-d	TGCCTGGCTCCCTGTATGCCA
Ptc-miR164a-e	AGAAGCAGGGCACGTGCA
Ptc-miR394a/b-5p	TTGGCATTCTGTCCACCTCC
Ptc-miR408	ATGCACTGCCTCTTCCCTGGC
Ptc-miR472a	TTTTCCCTACTCCACCCATCC
Ptc-miR472b	TTTTCCCAACTCCACCCATC
Ptc-miR473a	ACTCTCCCTCAAGGCTTCCA
Ptc-miR1444b-c	TTCACATTCGGTCAACGTTC
Ptc-miRn5	AATGTTGTTATTAACACTGTA
Ptc-miRn6	TTATGCATTTTTGTCCCTCGC
Ptc-miRn16	AGATGGGCATCGGCATTGTGA
5.8s	GTCTGCCTGGGTGTCACGCAA
